# Supplementary material for: The Role of Mutation Rate Variation and Genetic Diversity in the Architecture of Human Disease
Source: PLoS One. 2014 Feb 27;9(2):e90166. doi: 10.1371/journal.pone.0090166 (PMC3937440; doi:10.1371/journal.pone.0090166)
Supplement: Table S1 — The data matrix used in the analysis. A description of column headings is provided as a separate worksheet within the Excel spreadsheet. (XLSX) [file pone.0090166.s001.xlsx]

## Sheet: Final dataset - reduced.txt
ensembl_gene_ID	gene_name	Gene_type	Gene_type_numeric	chr	total_CDS_length	average_CDS_length	exon_CpG_freq	CpG_freq_nonsyn	CpG_freq_syn	nCpG_freq_nonsyn	nCpG_freq_syn	intron_length	intron_GC	intron_CpG_freq	intron_divergence	intron_cpg_divergence	intron_ncpg_divergence	intron_snp_density	intron_snp_cpg_density	intron_snp_ncpg_density	intron_mean_MAF	intron_sd_MAF	predicted_nonsyn_mutation_rate	predicted_nonsyn_popn_mutation_rate	genealogy_length	nucleosome_occupancy_A375	recombination_decode_avg	recombination_decode_female	recombination_decode_male	replication_time_Chen	replication_time_BG	replication_time_BJ1	replication_time_BJ2	germline_expression_mean	germline_expression_female	germline_expression_male	distance_telomere	distance_centromere	Inheritance_type	time_of_action
ENSG00000000003	TSPAN6	Other	0	23	2069	732	0.035766	0.027322	0.019126	0.693989	0.259563	5900	0.411904	0.034733	0.007797	0.082958	0.005092	0	0	0			0.0058	0	0	-0.704195	1.39151	1.39151	0	0	53.6818	56.1095	60.7003	10.9021	11.1706	10.6336	55139304	39675713
ENSG00000001460	C1orf201	Other	0	1	3202	819.6	0.04747	0.038067	0.02489	0.679161	0.257882	54812	0.433703	0.023826	0.010344	0.213634	0.005383	0.010511	0.15367	0.007016	0.009296	0.020405	0.011788	0.010615	1.36476	-0.580509	1.24234	1.63834	0.854109	0.219094	70.5762	71.0921	72.023	5.11787	5.20507	5.03067	24585125	97771832
ENSG00000001630	CYP51A1	Other	0	7	3368	1524	0.04038	0.026903	0.00853	0.698688	0.265879	19091	0.373292	0.015545	0.007438	0.198806	0.004416	0.007981	0.110738	0.006359	0.006555	0.019224	0.008434	0.007422	1.44127	-0.917996	0.350013	0.368216	0.334061	0.556004	57.989	65.0333	62.8489	7.66909	7.00845	8.32973	67230747	32032404
ENSG00000001631	KRIT1	Other	0	7	5072	2147.4	0.031546	0.018255	0.002608	0.722101	0.257036	41971	0.359867	0.015216	0.00853	0.216082	0.005323	0.008535	0.175	0.005963	0.005297	0.023844	0.007788	0.007501	1.34408	-1.07681	0.350013	0.368216	0.334061	0.556004	62.3662	63.5337	63.3751	7.34635	7.5525	7.14019	67131640	32131511
ENSG00000002745	WNT16	Other	0	7	3227	1077	0.032848	0.041783	0.025998	0.6948	0.237419	12486	0.377938	0.028137	0.010332	0.153704	0.006181	0.009672	0.107955	0.006827	0.012548	0.053251	0.010716	0.009254	1.25747	-0.885017	0.895515	0.854066	0.945057	0.589075	45.8767	61.5223	65.9368	4.54638	4.73994	4.35281	38060899	61202252
ENSG00000002933	TMEM176A	Other	0	7	1051	702	0.058991	0.038462	0.018519	0.680912	0.262108	3310	0.555321	0.041001	0.010876	0.140001	0.005356	0.006934	0.051471	0.00503	0.070393	0.149604	0.009031	0.005405	0.856334	0.243895	2.80525	4.47366	1.13509	0.374803	44.5392	50.6787	53.953	7.48764	7.00891	7.96638	8690470	90572681
ENSG00000003056	M6PR	Other	0	12	2442	828	0.027027	0.027778	0.006039	0.697826	0.268357	6822	0.407901	0.018142	0.008942	0.177757	0.005822	0.010973	0.16129	0.008195	0.016106	0.054024	0.009001	0.010199	1.64831	-0.709862	1.39084	2.17367	0.598941	0.383071	69.1988	30.8283	30.2315	8.85023	8.91478	8.78569	8988881	26456580
ENSG00000003137	CYP26B1	Other	0	2	4528	1533	0.075972	0.084801	0.044357	0.628441	0.242401	14057	0.610278	0.071931	0.008679	0.087031	0.002606	0.009169	0.051383	0.005897	0.026703	0.065872	0.009018	0.008063	1.41904	0.952018	0.424968	0.849935	0	0.466437	49.1503	54.8339	59.8425	5.2526	5.3543	5.15089	72219173	20970725
ENSG00000004799	PDK4	Other	0	7	3692	1230	0.033586	0.033333	0.012195	0.693333	0.261138	9401	0.347988	0.008071	0.010956	0.606293	0.006113	0.009239	0.210526	0.007601	0.007294	0.014949	0.024448	0.012288	1.13261	-1.09551	0.313782	0.643588	0	0.611122	36.0788	33.2443	32.2025	5.61238	5.24767	5.97709	63764117	35499034
ENSG00000004838	ZMYND10	Other	0	3	2977	1309.5	0.067182	0.038946	0.009927	0.691638	0.259488	2757	0.57443	0.02318	0.007617	0.234715	0.002228	0.003984	0.0625	0.002595	0.004776	0.011024	0.010682	0.004229	0.702553	0.621132	0	0	0	0.341732	79.0306	74.8318	77.4162	4.3439	4.49169	4.19611	50356418	41681126
ENSG00000005073	HOXA11	Other	0	7	2653	936	0.074632	0.107906	0.069444	0.604915	0.217735	1406	0.555082	0.092395	0.00569	0.030791	0.003135	0.006397	0.007692	0.006265	0.002812	0.002644	0.005219	0.00462	1.51001	0.818221	0.999207	1.01129	0.97342	0.354134	76.2386	62.7653	70.1333	3.59426	3.67136	3.51717	27189330	32368943
ENSG00000005075	POLR2J	Other	0	7	1406	444	0.075391	0.052928	0.03491	0.657883	0.254279	4733	0.548055	0.057624	0.015001	0.16133	0.006053	0.001472	0.007299	0.001116	0.005232	0.006815	0.012521	0.00112	0.131814	0.457358	0.846414	1.24067	0.442162	0.272835	73.6177	75.8519	75.1672	9.47081	9.5838	9.35782	56917789	42345362
ENSG00000005238	KIAA1539	Other	0	9	6008	1289.14	0.039947	0.046764	0.01219	0.655319	0.285727	5764	0.519647	0.028042	0.011277	0.185603	0.006247	0.009174	0.061728	0.007658	0.006376	0.018712	0.012774	0.007905	1.09275	0.3084	0.478003	0.746596	0.209411	0.299016	59.9889	68.6	67.9426	6.22273	6.25107	6.19438	35100001	13507498
ENSG00000005381	MPO	Mendelian	1	17	3320	1812	0.083133	0.075975	0.032929	0.637969	0.253127	7754	0.53518	0.026289	0.008254	0.191324	0.003311	0.009794	0.098039	0.007411	0.011137	0.025925	0.016648	0.012177	1.5938	0.233778	0.763467	0.817724	0.705335	0.325886	55.291	56.5751	61.4576	4.24728	4.07373	4.42082	25066987	31470622	0	1
ENSG00000005421	PON1	Mendelian	1	7	2393	1062	0.025073	0.016008	0.008475	0.708663	0.266855	24310	0.402265	0.017005	0.009379	0.217717	0.005775	0.008952	0.168269	0.006196	0.007015	0.019044	0.007578	0.007084	1.28204	-0.917861	0.729403	0.905712	0.547924	0.418898	46.8943	33.2218	30.1813	3.82757	3.91705	3.73809	64043072	35220079	1	4
ENSG00000005448	WDR54	Other	0	2	1977	687	0.077896	0.046094	0.019893	0.66589	0.268122	2045	0.509517	0.006833	0.010269	0.572546	0.006401	0.004392	0	0.004423	0.003869	0.005454	0.030653	0.002945	0.574526	0.372123	1.32624	1.49627	1.15054	0.304528	72.6276	76.5148	74.1169	9.11697	9.50955	8.72439	74504376	18685522
ENSG00000005812	FBXL3	Other	0	13	3502	1281	0.037122	0.0242	0.003903	0.707104	0.264793	18322	0.383549	0.021964	0.009661	0.183888	0.005748	5.4e-05	0.002475	0	0.0723		0.008514	6e-05	0.007559	-0.888986	0.55694	0.983601	0.127021	0.668307	56.7363	55.2812	55.1777	9.07227	9.05841	9.08614	37654642	59554338
ENSG00000005961	ITGA2B	Mendelian	1	17	3420	2326	0.084795	0.05589	0.030954	0.656893	0.256263	13884	0.533084	0.043009	0.010372	0.142345	0.00444	0.006689	0.068562	0.003908	0.005093	0.009843	0.010873	0.006399	0.866225	0.338903	0.848506	1.34229	0.344245	0.180512	73.2293	73.2456	74.4796	3.75113	3.8504	3.65187	38961005	17576604	0	0
ENSG00000006015	C19orf60	Other	0	19	990	589	0.161616	0.123939	0.061686	0.579966	0.234409	2540	0.569243	0.079247	0.011024	0.084457	0.004703	0.0102	0.024752	0.008948	0.009126	0.020638	0.013195	0.008257	1.24284	0.897743	1.43733	2.42319	0.451469	0.198205	78.7272	76.6824	77.0354	8.28877	8.32768	8.24987	18562377	9861245
ENSG00000006059	KRT33A	Other	0	17	1287	1209	0.0777	0.059553	0.02316	0.666336	0.250951	3433	0.437973	0.012813	0.015147	0.613815	0.007377	0.010483	0.272727	0.00708	0.002298	0.00308	0.04147	0.020959	0.929625	-0.379617	0.92863	1.30282	0.549616	0.332776	33.4632	74.2072	77.2635	3.81698	3.85987	3.77409	36758230	14521097
ENSG00000006074	CCL18	Other	0	17	769	264	0.015605	0.018939	0.011364	0.697727	0.27197	6416	0.444548	0.013688	0.007481	0.27328	0.003793	0.010577	0.113636	0.009147	0.006391	0.01574	0.007822	0.008534	1.89899	-0.728072	1.39292	2.39893	0.392803	0.425634	41.8944	49.3278	47.1882	3.20577	3.19186	3.21968	31419354	9182221
ENSG00000006075	CCL3	Other	0	17	794	273	0.057935	0.043956	0.021978	0.67033	0.263736	1108	0.519856	0.018051	0.016245	0.5	0.007353	0.01444	0.2	0.011029	0.005637	0.006804	0.026907	0.016185	1.19394	-0.368671	1.39292	2.39893	0.392803	0.425634	41.8419	46.6139	45.75	5.07106	5.03449	5.10764	31440668	9203535
ENSG00000006118	TMEM132A	Other	0	11	3520	3069	0.109091	0.07364	0.031281	0.628869	0.26621	9191	0.554734	0.040222	0.008487	0.132548	0.003287	0.009023	0.091892	0.00555	0.013119	0.046142	0.011828	0.010257	1.42804	0.705165	1.37411	2.42499	0.324318	0.526378	50.937	57.4528	57.6492	4.99356	4.89294	5.09418	60454848	7504067
ENSG00000006128	TAC1	Other	0	7	1060	351	0.050943	0.034188	0.017094	0.697246	0.251472	7310	0.395441	0.038766	0.008071	0.084692	0.004981	0.006825	0.024648	0.006106	0.008086	0.02882	0.006368	0.0051	1.1358	-0.709954	1.03839	1.55557	0.519091	0.525689	33.9309	26.5062	24.9661	5.7602	6.89903	4.62137	61617921	37645230
ENSG00000006194	ZNF263	Other	0	16	3281	2046	0.0573	0.038123	0.013685	0.690127	0.258065	4671	0.476109	0.029437	0.013273	0.196364	0.00772	0.008959	0.072464	0.007033	0.036014	0.078161	0.012814	0.007616	0.906599	0.107395	1.54876	0.399008	2.69482	0.218405	62.5798	63.0736	63.9465	7.30947	7.28876	7.33018	3277472	32765830
ENSG00000006282	SPATA20	Other	0	17	2807	2106	0.086926	0.066318	0.028015	0.653814	0.251852	5826	0.571624	0.031111	0.01356	0.237237	0.006378	0.00735	0.082418	0.00494	0.005042	0.008543	0.019903	0.008696	0.7281	0.47257	2.41394	4.42041	0.417168	0.223228	67.3153	74.7666	76.9618	7.40626	7.27262	7.53989	32790860	23746749
ENSG00000006625	GGCT	Other	0	7	1587	433.8	0.037807	0.034117	0.020286	0.703273	0.242324	6624	0.403048	0.02354	0.014644	0.288592	0.008039	0.009507	0.134615	0.00649	0.081572	0.148752	0.0155	0.009157	0.871982	-0.709156	2.3032	3.32109	1.28741	0.438189	69.6234	65.5473	65.278	8.95236	8.90373	9.00099	30506870	29051403
ENSG00000007306	CEACAM7	Other	0	19	2394	699	0.021721	0.029089	0.019552	0.692227	0.259132	12561	0.429571	0.012567	0.008916	0.316758	0.004999	0.010737	0.291139	0.007169	0.006216	0.010783	0.012674	0.013431	1.61747	-0.725761	1.79648	2.6231	0.958634	0.342416	51.1333	62.3901	61.6298	3.0854	3.05585	3.11494	16935095	18452934
ENSG00000007312	CD79B	Other	0	17	1272	581	0.06761	0.048193	0.024096	0.685026	0.242685	2343	0.610329	0.036705	0.013231	0.22093	0.005317	0.008109	0.069767	0.00576	0.011575	0.035154	0.014289	0.007308	0.823241	0.714314	0.605456	0.693669	0.516832	0.285925	65.39	67.1116	69.458	4.07645	4.09511	4.05779	19413103	37124506
ENSG00000007908	SELE	Other	0	1	3861	1575.67	0.016058	0.014033	0.008109	0.716621	0.261237	7563	0.37343	0.012161	0.0119	0.40228	0.007094	0.009121	0.163043	0.007226	0.050948	0.119798	0.010729	0.007466	1.0295	-1.10277	1.46137	2.07876	0.848628	0.463681	38.5245	45.4767	43.8328	3.98936	3.55009	4.42864	79285601	45607161
ENSG00000008018	PSMB1	Other	0	6	915	651	0.061202	0.039939	0.021505	0.68341	0.255146	17239	0.393767	0.01981	0.010499	0.210832	0.006451	0.011237	0.166667	0.008096	0.009484	0.016295	0.012829	0.012189	1.43757	-0.909397				0.597687	51.9691	45.4698	45.0189	8.5619	8.61367	8.51012	204769	110257098
ENSG00000008282	SYPL1	Other	0	7	2155	774	0.027842	0.024548	0.014212	0.690439	0.270801	19884	0.383104	0.021258	0.009153	0.137212	0.006372	0.008523	0.110849	0.006301	0.017761	0.052506	0.007767	0.007071	1.25079	-0.919314	1.56575	2.39078	0.752535	0.420965	59.2835	72.1525	72.119	9.12752	9.25015	9.00488	53292181	45970970
ENSG00000008988	RPS20	Other	0	8	521	354	0.095969	0.050847	0.016949	0.677401	0.254802	934	0.452891	0.085653	0.014989	0.0875	0.008197	0.014989	0.05	0.01171	0.045665	0.090977	0.010002	0.010474	1.34318	-0.022708	0.956419	1.56405	0.347056	0.540157	68.5817	57.6264	56.8506	12.2045	12.1921	12.2169	57148896	11690844
ENSG00000010165	METTL13	Other	0	1	3408	1627	0.050469	0.043741	0.014649	0.681295	0.260316	12669	0.432107	0.017653	0.012156	0.263809	0.007633	0.01056	0.151786	0.008022	0.027048	0.059336	0.01674	0.012105	1.1669	-0.534617	0.134965	0.27271	0.00496	0.51122	76.0649	60.9873	58.8026	7.73495	7.68894	7.78096	77224287	47668475
ENSG00000010219	DYRK4	Other	0	12	1816	1557	0.040749	0.028259	0.017983	0.69955	0.254207	21663	0.424916	0.018685	0.018557	0.474347	0.009879	0.010493	0.192118	0.007035	0.008415	0.029255	0.020315	0.01035	0.759492	-0.723166	3.14587	1.78884	4.51289	0.688288	67.8223	38.8132	37.6136	8.22542	8.20815	8.24269	4581519	30863942
ENSG00000010361	FUZ	Other	0	19	1654	1027.5	0.093108	0.072019	0.043796	0.625596	0.258589	4681	0.556927	0.0515	0.013031	0.141036	0.006081	0.007661	0.049587	0.005385	0.00371	0.00436	0.013962	0.00694	0.789662	0.481235	3.13888	3.0523	3.23208	0.415546	76.7912	75.5038	76.2723	5.52356	5.43838	5.60874	8806488	26581541
ENSG00000010539	ZNF200	Other	0	16	3612	1180.5	0.050388	0.024566	0.004235	0.712664	0.258535	9423	0.404327	0.020686	0.016874	0.369374	0.009428	0.015831	0.229592	0.011316	0.006595	0.01653	0.015793	0.013705	1.2602	-0.621992	1.54876	0.399008	2.69482	0.218405	69.5333	66.3062	68.1477	7.23871	7.44504	7.03238	3218869	32824433
ENSG00000011009	LYPLA2	Other	0	1	1856	526.714	0.056034	0.045294	0.027394	0.668891	0.258421	2523	0.627474	0.045131	0.009909	0.114171	0.004981	0.003563	0.017544	0.002902	0.001816	0.000786	0.008503	0.002736	0.482972	0.819424	1.01935	1.1753	0.859023	0.188091	69.1312	71.1074	74.3028	6.7484	6.65571	6.84109	23992423	98364534
ENSG00000011083	SLC6A7	Other	0	5	3738	1905	0.072231	0.045144	0.027297	0.663202	0.264357	17269	0.532025	0.029119	0.016561	0.294319	0.008231	0.010992	0.152174	0.006757	0.011208	0.031902	0.018746	0.011351	0.891446	0.166307	2.76691	4.63762	0.894167	0.207382	61.5985	76.2321	78.0699	3.70047	3.62	3.78094	31297596	101618872
ENSG00000011198	ABHD5	Other	0	3	1427	1044	0.050456	0.024904	0.009579	0.700958	0.264559	26458	0.396338	0.020838	0.008391	0.177751	0.004786	0.00974	0.11413	0.007518	0.004801	0.009836	0.007782	0.008112	1.55911	-0.822774	1.0223	1.45959	0.594069	0.43061	61.4671	75.7833	74.6833	5.96746	6.14995	5.78497	43721337	48316207
ENSG00000011600	TYROBP	Mendelian	1	19	557	336	0.096948	0.074405	0.03869	0.621429	0.265476	3312	0.500301	0.027728	0.01721	0.370235	0.007142	0.00874	0.119565	0.00558	0.012652	0.022453	0.031986	0.012364	0.682138	0.00274	1.09611	1.87003	0.32	0.566592	72.2602	70.7453	72.5522	6.54676	6.15915	6.93436	22722562	12665467	0	4
ENSG00000012124	CD22	Other	0	19	3279	2176	0.058554	0.037531	0.023744	0.688634	0.250092	14864	0.52728	0.039192	0.01137	0.185392	0.004271	0.010738	0.116438	0.006426	0.014531	0.045125	0.009899	0.008795	1.26849	0.051725	2.96109	5.3254	0.6	0.379323	60.9216	55.8175	51.536	5.34856	5.26452	5.4326	23290643	12097386
ENSG00000013016	EHD3	GWAS	2	2	3583	1602	0.062517	0.05181	0.030587	0.668914	0.248689	30383	0.495587	0.025989	0.012902	0.258356	0.006353	0.012043	0.165404	0.007951	0.011302	0.037097	0.017635	0.013888	1.25372	-0.193508	1.02728	1.35316	0.714456	0.650394	37.9228	70.0234	74.9218	4.78494	4.93409	4.63579	31327735	61862163
ENSG00000013297	CLDN11	Other	0	3	2153	618	0.06131	0.059871	0.040453	0.642395	0.257282	13004	0.441834	0.029389	0.012612	0.19886	0.006972	0.010791	0.119792	0.007491	0.006728	0.011143	0.016385	0.011984	1.14933	-0.473637	0.928276	1.0299	0.834475	0.438878	70.8215	67.9943	68.39	5.9814	5.48664	6.47616	27874859	79589424
ENSG00000013375	PGM3	Other	0	6	2028	1566	0.021696	0.015964	0.005747	0.712708	0.265581	22260	0.385184	0.019181	0.010153	0.208448	0.006275	0.00856	0.130841	0.006168	0.005687	0.018637	0.0078	0.006485	1.13242	-0.935661	0.669509	0.754839	0.58418	0.578051	40.5028	46.9611	44.9369	8.16974	8.42054	7.91893	83947519	23509394
ENSG00000013392	RWDD2A	Other	0	6	1349	873	0.032617	0.0126	0.005727	0.720275	0.261397	1810	0.492265	0.075138	0.009392	0.066176	0.004779	0.009392	0.036765	0.007168	0.003129	0.00454	0.004276	0.005627	1.34318	-0.014808	0.669509	0.754839	0.58418	0.578051	40.7653	46.1005	45.0051	6.09653	6.06228	6.13078	83961396	23523271
ENSG00000014641	MDH1	Other	0	2	1301	782.25	0.030746	0.019175	0.00767	0.702141	0.271013	16885	0.372815	0.015942	0.00918	0.234038	0.005537	0.005964	0.085185	0.00468	0.006847	0.019123	0.008375	0.00492	0.8726	-0.962751	0.139278	0.139278	0.139278	0.487106	72.9356	68.6826	65.2264	8.21214	8.23862	8.18566	63678714	29511184
ENSG00000014919	COX15	Other	0	10	4065	1194	0.026076	0.031826	0.009213	0.681491	0.277471	16207	0.419285	0.020579	0.007157	0.149913	0.004158	0.008071	0.113772	0.005851	0.007169	0.043648	0.007605	0.007608	1.51472	-0.66064	0.072705	0.001913	0.145409	0.287992	63.0415	74.7376	74.9969	8.22665	8.23456	8.21874	33902994	61036802
ENSG00000016082	ISL1	Other	0	5	2705	1044	0.083549	0.06705	0.034483	0.661494	0.236973	8857	0.439757	0.03555	0.009258	0.092104	0.006205	0.008662	0.041139	0.007465	0.009985	0.04225	0.01028	0.007697	1.25674	-0.337203	0.022406	0.043211	0	0.8528	49.0148	33.7652	37.2654	7.49916	7.79541	7.20291	50720511	2779113
ENSG00000016490	CLCA1	Other	0	1	3340	2739	0.02994	0.020811	0.009858	0.703103	0.266229	28519	0.397208	0.014835	0.014447	0.430194	0.008186	0.010391	0.176887	0.007884	0.005494	0.011094	0.014708	0.009224	0.966131	-0.967491	0.886431	1.11462	0.658241	0.685532	32.2034	53.4205	49.7195	4.18145	4.09746	4.26544	86722599	35634358
ENSG00000016602	CLCA4	Other	0	1	3216	2755.5	0.019279	0.013791	0.007258	0.7137	0.265251	30394	0.379411	0.015888	0.011877	0.304408	0.007155	0.009191	0.134298	0.007172	0.00973	0.032682	0.009304	0.00697	1.03944	-1.06578	0.886431	1.11462	0.658241	0.685532	40.3331	54.0352	51.6613				86802186	35554771
ENSG00000018869	ZNF582	Other	0	19	2301	1318	0.023468	0.018715	0.007081	0.723268	0.250936	7893	0.410824	0.020642	0.012669	0.245509	0.007762	0.012209	0.195122	0.008354	0.004266	0.008128	0.010209	0.009694	1.29436	-0.740621	2.90724	0.222225	5.58912	0.613068	43.7138	32.85	31.8543	5.11501	5.18958	5.04044	2220069	33167960
ENSG00000019102	VSIG2	Other	0	11	1431	913.5	0.061495	0.032293	0.021346	0.67017	0.27619	3319	0.516942	0.029385	0.009943	0.184559	0.004656	0.008696	0.091837	0.006179	0.002939	0.003718	0.009081	0.007106	1.17471	0.17955	0.975329	1.0817	0.872646	0.64922	63.9828	65.8598	65.4065	5.13422	5.14046	5.12797	10327423	71174180
ENSG00000019582	CD74	Other	0	5	1516	683	0.050132	0.044412	0.019034	0.689507	0.247047	9573	0.524503	0.029549	0.012744	0.250992	0.00549	0.009885	0.140845	0.005897	0.004905	0.008958	0.014932	0.010321	1.04179	0.007002	2.76691	4.63762	0.894167	0.207382	77.8263	74.8096	77.7134	6.91984	6.6794	7.16029	31090904	101825564
ENSG00000021300	PLEKHB1	Other	0	11	2067	645	0.070634	0.09186	0.04845	0.628837	0.230853	25798	0.490446	0.02994	0.011861	0.223982	0.005315	0.005454	0.050388	0.004067	0.015226	0.029221	0.023917	0.007186	0.617625	-0.20496	0.437282	0.731639	0.142926	0.214272	75.9561	74.8003	74.0685	5.07264	4.53254	5.61273	61414833	20086770
ENSG00000021355	SERPINB1	Other	0	6	1305	1134	0.05364	0.029101	0.020282	0.698413	0.252205	7040	0.425312	0.028061	0.0125	0.248037	0.0057	0.008078	0.10101	0.005395	0.005725	0.010731	0.011199	0.006707	0.868044	-0.581279	2.58429	1.46251	3.70989	0.351378	77.9502	72.181	72.7919	6.51056	6.14751	6.87362	2782915	57655210
ENSG00000022355	GABRA1	Other	0	5	3780	1365	0.025397	0.021978	0.010256	0.70359	0.264176	48132	0.34688	0.010616	0.014024	0.504932	0.008757	0.011341	0.244141	0.008844	0.004757	0.016113	0.017258	0.011588	1.08626	-1.24625	0.733413	0.50625	0.960576	0.75374	23.1434	13.9656	10.2024				19624879	113291589
ENSG00000023041	ZDHHC6	Other	0	10	2166	1230	0.026777	0.017886	0.006504	0.723659	0.251951	14304	0.370647	0.015507	0.011955	0.324597	0.00703	0.008861	0.142857	0.006751	0.008084	0.01865	0.010893	0.00744	0.99561	-0.888246	1.39333	1.92571	0.860938	0.367913	60.9735	57.2202	55.5622	8.03112	7.98658	8.07566	21186380	73753416
ENSG00000023330	ALAS1	Other	0	3	2435	1917	0.055031	0.035472	0.00939	0.688576	0.266562	13769	0.443413	0.025375	0.009441	0.220383	0.003949	0.008193	0.114286	0.00543	0.013302	0.062974	0.010537	0.007793	1.16551	-0.427149	0.733692	0.946024	0.521103	0.214961	72.51	75.7098	77.6479	8.09209	7.06704	9.11714	52215269	39822275
ENSG00000023445	BIRC3	Other	0	11	5212	1809	0.017268	0.017137	0.008292	0.717634	0.256938	15010	0.383567	0.016752	0.013791	0.290319	0.009079	0.011035	0.198413	0.007843	0.004249	0.006812	0.011491	0.009028	1.07478	-1.05483	0.383756	0.587625	0.187504	0.415453	61.4001	75.5114	74.3687	4.29885	4.25355	4.34414	32748853	48752750
ENSG00000024526	DEPDC1	Other	0	1	4471	1452	0.016104	0.014979	0.004304	0.722555	0.258161	17311	0.347085	0.014289	0.007394	0.198094	0.00463	0.008066	0.16129	0.005845	0.006479	0.023843	0.006313	0.00664	1.4653	-1.18136	1.60267	2.57665	0.626991	0.517421	24.94	58.5164	53.0356	6.46258	6.78517	6.13998	68724440	53632517
ENSG00000025772	TOMM34	Other	0	20	2048	733.5	0.050781	0.047716	0.021813	0.675801	0.254669	16183	0.440565	0.017551	0.008589	0.20068	0.005158	0.008714	0.118881	0.006746	0.004082	0.006263	0.013061	0.010232	1.36274	-0.587349	0.244525	0.316976	0.172073	0.279035	70.0047	68.9326	69.0697	8.42827	8.4227	8.43385	19422607	15862958
ENSG00000026950	BTN3A1	Other	0	6	3479	1214	0.028744	0.023339	0.014003	0.699671	0.262987	9476	0.431614	0.01392	0.011608	0.379068	0.006421	0.008436	0.136364	0.00663	0.014974	0.037039	0.01334	0.007822	0.97614	-0.723226	0.353276	0.70208	0	0.529134	68.3577	54.8352	55.7535	6.58502	6.47214	6.69791	26516940	33921185
ENSG00000029153	ARNTL2	Other	0	12	1963	1841.25	0.025471	0.016293	0.006517	0.71647	0.26072	85276	0.391389	0.016161	0.010941	0.270658	0.006675	0.009589	0.168596	0.006977	0.007062	0.022294	0.009192	0.007746	1.17719	-0.963205	1.44487	2.70326	0.202644	0.362401	65.8539	72.7427	74.4969	5.14283	5.53537	4.75029	27420994	8024467
ENSG00000029559	IBSP	GWAS	2	4	1033	948	0.050339	0.0327	0.022152	0.702743	0.242405	11296	0.352551	0.012733	0.015227	0.444956	0.009684	0.007958	0.194444	0.005553	0.004759	0.0119	0.021356	0.010261	0.702021	-1.17682	0.762639	1.53163	0.006355	0.490551	72.2133	52.3771	53.8655	3.38733	3.37176	3.40291	88945927	38091053
ENSG00000032514	ERCC6	Mendelian	1	10	4761	3541.5	0.039908	0.027531	0.010024	0.702922	0.259523	75367	0.401479	0.017486	0.008823	0.226881	0.004943	0.009907	0.158094	0.00727	0.009032	0.033958	0.00972	0.009462	1.50813	-0.881729	0.678149	1.04826	0.315434	0.449366	37.1477	70.8481	71.3725	6.31297	6.52708	6.09886	50376896	9941955	0	0
ENSG00000033100	AC021097.5	Other	0	7	3970	2155.5	0.097733	0.073533	0.017397	0.631826	0.277244	2348	0.490855	0.025521	0.012777	0.283695	0.005682	0.008507	0.083333	0.006547	0.008238	0.012816	0.024451	0.010265	0.894313	0.643929	2.80525	4.47366	1.13509	0.374803	67.1121	70.4199	73.1559	6.37622	6.12651	6.62593	8257746	91005405
ENSG00000034533	ASTE1	Other	0	3	2662	2034	0.033058	0.019174	0.004425	0.710324	0.266077	10254	0.373831	0.012471	0.005266	0.117302	0.003851	0.006723	0.117188	0.005328	0.011065	0.06017	0.004985	0.006031	1.71462	-0.936841	0.926061	0.855161	1.00616	0.663484	35.6292	39.3615	38.3843	6.87147	6.85296	6.88998	67279954	40184329
ENSG00000034677	RNF19A	Other	0	8	4344	2511	0.03453	0.025886	0.005974	0.71589	0.25225	48565	0.363438	0.015812	0.010275	0.248721	0.006444	0.008789	0.124675	0.006927	0.005841	0.015775	0.011052	0.008187	1.14897	-1.03686	1.89575	3.26539	0.515926	0.256299	42.5488	54.192	53.4441	5.37438	5.24998	5.49878	44909843	55906931
ENSG00000034971	MYOC	Mendelian	1	1	2081	1438.5	0.034599	0.032673	0.013208	0.696142	0.257977	15130	0.448787	0.020432	0.012558	0.313772	0.006275	0.011468	0.2	0.007536	0.019424	0.0627	0.01462	0.011781	1.22667	-0.521579	1.07835	0.819352	1.33735	0.759941	70.6191	60.5042	59.0239	3.18852	3.06935	3.30768	77369911	47522851	1	1
ENSG00000035141	FAM136A	Other	0	2	1787	411	0.030218	0.038929	0.009732	0.708516	0.242822	4299	0.494659	0.05202	0.012561	0.156504	0.004662	0.007431	0.049107	0.005145	0.004113	0.005895	0.009396	0.005557	0.794667	-0.109156	1.4538	2.48441	0.418076	0.38376	74.7658	73.1506	73.4197	9.30836	9.38498	9.23174	70379659	22810239
ENSG00000036672	USP2	Other	0	11	2796	1350	0.100143	0.057778	0.021235	0.65679	0.264198	22581	0.542424	0.040058	0.008281	0.120501	0.003598	0.008135	0.073951	0.005389	0.008991	0.039247	0.009326	0.007812	1.31953	0.313784	1.15343	2.08686	0.21	0.202023	71.0161	74.4705	74.4275	4.87545	4.79625	4.95464	15707515	65794088
ENSG00000036828	CASR	Mendelian	1	3	4813	3246	0.046541	0.041282	0.021565	0.673906	0.263247	27660	0.397584	0.012475	0.012907	0.45209	0.007359	0.009519	0.17341	0.007448	0.01494	0.044746	0.023622	0.012178	0.990592	-0.859552	1.70914	2.05676	1.36644	0.513287	45.5308	51.7991	50.7202	3.51304	3.46474	3.56133	76030069	31434214	1	0
ENSG00000037042	TUBG2	Other	0	17	1770	1350	0.098305	0.058519	0.03037	0.660296	0.250815	5932	0.498569	0.032991	0.007755	0.122635	0.003835	0.009258	0.096939	0.006266	0.006597	0.009319	0.009709	0.00981	1.60355	0.12147	0.579824	0.787415	0.365074	0.168416	75.2421	75.847	77.3762	6.42665	6.47514	6.37816	38068692	15831559
ENSG00000037749	MFAP3	Other	0	5	2882	1083	0.031228	0.026777	0.006464	0.697507	0.269252	13119	0.373764	0.011863	0.009528	0.334121	0.005631	0.008973	0.166667	0.00708	0.005147	0.006685	0.012875	0.009401	1.26498	-0.989545	0.880863	1.11717	0.655422	0.501575	52.0423	60.9209	61.4184	6.92815	6.84497	7.01133	27451099	105465369
ENSG00000037897	METTL1	Other	0	12	1317	729	0.059226	0.060814	0.022405	0.657979	0.258802	2256	0.515286	0.025698	0.008865	0.17249	0.00455	0.00576	0.086207	0.003638	0.003906	0.005657	0.013483	0.007636	0.872682	0.219063	0.173957	0.340957	0	0.345866	74.7884	74.7367	76.4575	6.5172	6.48235	6.55204	56450421	21004960
ENSG00000037965	HOXC8	Other	0	12	2290	723	0.065502	0.071923	0.047026	0.655878	0.225173	1368	0.554825	0.033626	0.005117	0.130435	0.000756	0.008041	0.043478	0.006808	0.001137	0.00073	0.009877	0.007592	2.11072	0.412562	1.08226	1.36508	0.798891	0.202559	70.9125	67.7296	70.3015	3.6177	3.64213	3.59328	52690985	17245524
ENSG00000038274	MAT2B	Other	0	5	2291	735	0.030554	0.012245	0.003175	0.716735	0.267846	13782	0.377979	0.029699	0.011537	0.149029	0.007328	0.008982	0.085366	0.006644	0.015691	0.050977	0.007077	0.005807	1.04577	-0.852292	1.26683	2.31965	0.218501	0.759252	66.547	44.4835	42.6144	8.23596	8.33418	8.13773	17987010	114929458
ENSG00000038358	EDC4	GWAS	2	16	5268	3632	0.06492	0.044787	0.014868	0.672706	0.26764	6176	0.555538	0.025907	0.008905	0.175	0.004488	0.005505	0.05	0.004322	0.010693	0.02945	0.010857	0.005147	0.830332	0.395932	0	0	0	0.16811	78.1326	74.327	77.9176	5.93703	6.07287	5.80119	22357077	30426875
ENSG00000038427	CSPG2	Other	0	5	11185	6073.5	0.025928	0.017864	0.009632	0.708685	0.263818	98016	0.364917	0.014132	0.010243	0.307536	0.005982	0.010477	0.177233	0.008087	0.019578	0.069312	0.009733	0.008897	1.37385	-1.08994	1.40319	1.86904	0.924775	0.584941	64.3641	48.6644	45.8155	7.95478	6.8487	9.06087	82858038	34916640
ENSG00000039987	BEST2	Other	0	19	1908	1524	0.134172	0.097769	0.057087	0.606955	0.238189	3939	0.553982	0.044501	0.010409	0.154032	0.00372	0.006827	0.0625	0.004234	0.004706	0.007884	0.017317	0.00868	0.880957	0.700559	0.837195	1.09306	0.56713	0.446302	79.7061	70.5136	76.9951	2.87807	2.85906	2.89707	12727338	15696284
ENSG00000041357	PSMA4	GWAS	2	15	1218	780	0.032841	0.016667	0.003846	0.720256	0.259231	7584	0.423776	0.031596	0.010021	0.171104	0.004766	0.00882	0.083333	0.006389	0.013739	0.051195	0.006284	0.005991	1.18225	-0.628304	0.261207	0.407834	0.124581	0.360335	68.7321	56.9887	58.3533	11.1429	11.1286	11.1572	23714707	59864208
ENSG00000042022	ABHD14A	Other	0	3	1138	813	0.079086	0.051046	0.021525	0.650062	0.277368	4977	0.52295	0.057727	0.015069	0.160107	0.006184	0.010423	0.072917	0.006594	0.01393	0.027116	0.012193	0.008009	0.929034	0.402127	0.14762	0.297945	0	0.47815	69.7357	74.8427	77.1141	6.55096	6.71563	6.3863	51987187	40050357
ENSG00000042286	AIFM2	Other	0	10	4651	1079	0.058912	0.057461	0.033364	0.651097	0.258078	29976	0.496989	0.030871	0.010375	0.181548	0.004922	0.009946	0.141164	0.005767	0.009215	0.018339	0.013637	0.011866	1.28771	-0.112517	2.50485	4.20894	0.801589	0.404429	57.0749	71.5323	72.5029	6.16136	5.77098	6.55173	63829397	31110399
ENSG00000042429	MED17	Other	0	11	3497	1950	0.046325	0.033333	0.017949	0.698769	0.249949	25402	0.392811	0.019066	0.015747	0.342748	0.009391	0.010666	0.17418	0.007488	0.009749	0.022516	0.017987	0.011038	0.90981	-0.837423	0.464377	0.918774	0	0.604921	63.4656	55.8527	56.5529	6.83379	6.85895	6.80863	41280786	40220817
ENSG00000043355	ZIC2	Mendelian	1	13	2728	1174.5	0.14956	0.120477	0.099191	0.58808	0.192252	2240	0.561161	0.122321	0.007143	0.021898	0.005086	0.00625	0.018248	0.004578	0.006274	0.009871	0.005629	0.004891	1.17528	1.37464	1.85783	2.98352	0.734902	0.579429	76.4248	53.2073	56.3412	5.54414	6.22056	4.86773	14708445	82500535	1	0
ENSG00000044012	GUCA2B	Other	0	1	597	333	0.067002	0.045045	0.033033	0.663063	0.258859	1805	0.589928	0.038738	0.021607	0.37184	0.007492	0.011068	0.142857	0.005757	0.010638	0.031283	0.021718	0.010252	0.68805	0.519726	0.539353	0.651817	0.422783	0.507775	43.6568	59.2553	60.0286	3.32997	3.35918	3.30075	42392880	79964077
ENSG00000044574	HSPA5	Other	0	9	3906	1959	0.045571	0.040837	0.02144	0.679224	0.258499	2562	0.40856	0.028016	0.010539	0.111458	0.00763	0.006226	0.069444	0.004404	0.019021	0.029263	0.009734	0.005827	0.793483	-0.45178	0.251765	0.419608	0.083922	0.434055	74.8438	76.0111	76.6253	9.76898	9.60887	9.92908	13233060	78432693
ENSG00000048162	NOP16	Other	0	5	881	613.5	0.081725	0.06194	0.02119	0.669438	0.247433	3768	0.4772	0.031283	0.010616	0.212089	0.004109	0.007953	0.067797	0.006021	0.004896	0.014207	0.015888	0.00823	1.00632	0.131327	1.93774	2.47882	1.39666	0.501575	66.2587	67.2363	68.964	8.39039	8.34777	8.43301	5111984	127804484
ENSG00000048462	TNFRSF17	Other	0	16	994	475.5	0.046278	0.031546	0.023134	0.700736	0.244585	1952	0.39685	0.022358	0.011783	0.206222	0.007336	0.010163	0.113636	0.007796	0.013888	0.034337	0.011646	0.009048	1.15849	-0.692459	1.20576	2.02411	0.396857	0.272146	64.6843	74.3563	76.4416	3.47851	3.26534	3.69167	11967945	24075357
ENSG00000050130	C14orf100	Other	0	14	2420	957	0.029752	0.021421	0.012017	0.69488	0.271682	18455	0.366845	0.015134	0.008182	0.196918	0.005282	0.009135	0.153571	0.006915	0.007195	0.019044	0.007888	0.008095	1.49956	-0.96697	0.183428	0.367497	0	0.600098	44.6611	56.1191	49.8411	9.22345	9.12531	9.3216	47337211	42461374
ENSG00000050393	CCDC90A	Other	0	6	1467	921	0.122699	0.092291	0.053203	0.611183	0.243322	22245	0.403103	0.026634	0.013351	0.226167	0.007528	0.010941	0.126263	0.007785	0.005972	0.013905	0.025474	0.016411	1.10067	-0.645983	0.873349	1.40076	0.338286	0.49124	61.2152	64.0976	62.6478	8.26511	8.42456	8.10566	13910884	46527241
ENSG00000050730	TNIP3	Other	0	4	2393	961.5	0.033431	0.041602	0.018721	0.709932	0.229745	30463	0.364879	0.012976	0.01126	0.338984	0.006951	0.011567	0.219697	0.008831	0.016339	0.042938	0.019037	0.015409	1.3799	-1.13551	0.690668	0.658208	0.717065	0.699311	34.3688	49.3416	50.9493				68984592	71433597
ENSG00000051620	HEBP2	Other	0	6	1282	478.5	0.112324	0.053292	0.047022	0.678579	0.221108	7953	0.453358	0.026114	0.011819	0.211858	0.006456	0.012555	0.168269	0.00838	0.011182	0.051756	0.015671	0.014653	1.42677	-0.193171	2.30215	2.65699	1.94606	0.413386	73.5553	51.0413	48.4735	9.06829	9.13717	8.99941	32128340	78333527
ENSG00000052344	PRSS8	Other	0	16	1608	1026	0.049751	0.036062	0.022417	0.671735	0.269786	2458	0.563059	0.03336	0.007323	0.121951	0.003367	0.003662	0.02439	0.002946	0.009417	0.012523	0.00666	0.002859	0.671592	0.538265	0.061263	0.122525	0	0.567028	74.3275	74.8697	76.3479	4.30443	4.26348	4.34537	31052287	4991015
ENSG00000052723	RP5-1000E10.4	Other	0	1	5506	469.5	0.015619	0.035144	0.018104	0.714377	0.232375	5696	0.375022	0.016839	0.007022	0.114684	0.005178	0.007718	0.083333	0.006423	0.004091	0.006902	0.00773	0.007517	1.47621	-1.06305	0.83711	1.66047	0.013746	0.529823	47.77	51.0515	51.1311	7.51455	7.47189	7.55722	115119226	7237731
ENSG00000053438	NT	Other	0	20	1300	199.5	0.090769	0.105263	0.050125	0.598997	0.245614	1173	0.499154	0.121827	0.005968	0.027991	0.002912	0.006768	0.013889	0.00578	0.004987	0.00664	0.004691	0.004924	1.52338	0.640554	1.68168	2.68796	0.663122	0.435433	67.7729	69.0617	70.1243	6.54236	6.937	6.14772	26851703	8433862
ENSG00000053501	USE1	Other	0	19	856	604.5	0.107477	0.073615	0.037221	0.652936	0.236228	3608	0.544928	0.04796	0.013304	0.161812	0.005822	0	0	0			0.015713	0	0	0.476163	3.54408	5.90521	1.19578	0.220076	76.2072	72.2456	74.2563	7.64116	7.3911	7.89122	17189396	11234226
ENSG00000054116	TRAPPC3	Other	0	1	1685	421.5	0.062908	0.038553	0.010083	0.688138	0.263227	11202	0.464632	0.029896	0.011962	0.200063	0.006165	0.010232	0.089286	0.007796	0.003991	0.006913	0.011956	0.008807	1.14894	-0.295641	1.56884	2.65644	0.485547	0.294193	74.1569	73.1681	75.9507	8.7877	8.87024	8.70516	36381223	85975734
ENSG00000054796	SPO11	Other	0	20	1867	1133.25	0.031066	0.016325	0.009265	0.715156	0.259254	12352	0.365511	0.016493	0.01012	0.26507	0.005844	0.008974	0.132353	0.006905	0.01011	0.016913	0.008507	0.007099	1.19111	-1.03319	2.03873	3.07769	1.01402	0.520177	60.3497	44.0756	50.68	5.04822	6.48665	3.60978	7090625	28194940
ENSG00000056050	C4orf27	Other	0	4	1174	1035	0.027257	0.016425	0.010628	0.713237	0.25971	27171	0.385414	0.018856	0.011262	0.269352	0.006302	0.009722	0.126459	0.007478	0.009531	0.020978	0.008919	0.007411	1.15946	-0.945439	1.56665	2.20717	0.931889	0.328642	52.2287	55.4302	55.923	6.40235	6.39649	6.40821	20371642	120046547
ENSG00000056736	IL17RB	Other	0	3	2039	1503	0.040216	0.025948	0.017964	0.696208	0.25988	17165	0.45378	0.026495	0.012234	0.21109	0.006822	0.009761	0.138158	0.006267	0.004617	0.007367	0.010227	0.007948	1.07167	-0.486277	0.846813	0.881614	0.800413	0.372736	49.2755	41.224	41.5395	4.80905	4.82882	4.78928	53865241	38172303
ENSG00000057757	C1orf128	Other	0	1	1735	460.5	0.088761	0.067318	0.030402	0.65038	0.2519	7983	0.432819	0.029858	0.013028	0.226551	0.006456	0.010734	0.144628	0.006613	0.005238	0.010307	0.01945	0.014037	1.10671	-0.376813	1.01935	1.1753	0.859023	0.188091	69.4063	71.0594	74.5563	7.68256	7.95547	7.40965	23982389	98374568
ENSG00000058262	SEC61A1	Other	0	3	3635	1425	0.059972	0.037895	0.019649	0.671439	0.271018	15660	0.449774	0.028063	0.012261	0.218447	0.006307	0.008291	0.095455	0.005775	0.03786	0.126668	0.012513	0.007495	0.908345	-0.290166	0.86524	1.54326	0.187216	0.337599	55.5813	72.0229	71.5968	7.08776	7.10677	7.06875	70238269	37226014
ENSG00000060971	ACAA1	Other	0	3	1695	886	0.074336	0.063582	0.039503	0.648307	0.248608	12629	0.497955	0.021708	0.011244	0.262625	0.005666	0.008888	0.123188	0.006352	0.008284	0.026226	0.020371	0.01195	1.06173	-0.088681	1.30775	2.1555	0.45	0.521555	64.5469	72.5576	74.5921	7.39843	7.3328	7.46406	38146415	53891129
ENSG00000061492	WNT8A	Other	0	5	1899	1056	0.02633	0.027462	0.012311	0.711364	0.248864	6439	0.474602	0.023776	0.011182	0.228614	0.005886	0.007874	0.084416	0.00601	0.008023	0.01986	0.010465	0.006593	0.94584	-0.394417	0.425244	0.840863	0	0.305905	71.413	63.1282	63.9123	3.81409	3.76418	3.864	43406101	89510367
ENSG00000062582	MRPS24	Other	0	7	696	493.5	0.112069	0.085106	0.040527	0.62999	0.244377	2271	0.468818	0.041867	0.007926	0.105176	0.003677	0.008286	0.0625	0.005917	0.009651	0.017165	0.011267	0.009047	1.4042	0.150008	0.789369	0.854356	0.718855	0.404429	68.1547	74.3853	74.764	10.6099	10.4923	10.7275	43874176	15684097
ENSG00000063177	RPL18	Other	0	19	638	561	0.112853	0.099822	0.017825	0.611408	0.270945	3175	0.55507	0.040562	0.014803	0.17083	0.008207	0.00624	0.023077	0.005528	0.001316	0.00182	0.02207	0.005684	0.566217	0.546505	3.47462	3.72575	3.22416	0.27817	74.563	71.4188	75.1868	8.31497	8.32123	8.30871	9999327	25388702
ENSG00000064102	C12orf11	Other	0	12	2621	1079	0.033575	0.025023	0.004943	0.718196	0.251838	30126	0.357874	0.015116	0.010091	0.276692	0.005999	0.009514	0.164474	0.007135	0.004657	0.007067	0.011232	0.00924	1.26635	-1.10733	0.943616	1.11136	0.769439	0.412008	67.6083	69.5863	69.129	8.52403	8.35969	8.68836	26965778	8479683
ENSG00000064199	SPA17	Other	0	11	935	450	0.038503	0.026667	0.008889	0.708889	0.255556	19965	0.371346	0.014892	0.009617	0.269075	0.005695	0.008096	0.110738	0.006544	0.005286	0.011232	0.011212	0.007592	1.13071	-0.963832	0.975329	1.0817	0.872646	0.64922	59.7063	62.45	61.2143	7.2114	7.74843	6.67436	10392962	71108641
ENSG00000064218	DMRT3	Other	0	9	2184	1413	0.098901	0.085633	0.055909	0.626469	0.231989	12537	0.419706	0.027652	0.017069	0.279803	0.009598	0.012952	0.135057	0.009479	0.0122	0.053712	0.029973	0.017504	1.01918	-0.437714	1.15845	0.315022	2.00329	0.501422	45.2523	34.8452	36.5104	4.84949	5.22821	4.47077	974348	47633151
ENSG00000064490	RFXANK	Mendelian	1	19	1443	742.5	0.095634	0.061279	0.03569	0.644714	0.258316	8187	0.535975	0.043996	0.01026	0.14159	0.004216	0.008143	0.052486	0.006102	0.010807	0.015597	0.011395	0.007151	1.06601	0.395445	1.0534	1.84711	0.259682	0.36292	76.0774	74.362	75.7467	7.20494	7.0816	7.32827	19168843	9254779	2	0
ENSG00000064835	POU1F1	Other	0	3	1340	909	0.020896	0.017602	0.0044	0.714301	0.263696	15534	0.317963	0.011784	0.012167	0.387882	0.007687	0.008517	0.146739	0.006869	0.007298	0.020566	0.012318	0.00749	0.9403	-1.34429	0.270112	0.495664	0.055424	0.549803	27.0539	54.7796	54.9476	3.06697	3.01264	3.1213	87399950	4637594
ENSG00000065361	ERBB3	GWAS	2	12	5516	2505	0.040247	0.036727	0.011178	0.689461	0.262635	17640	0.492297	0.028215	0.011508	0.160735	0.007175	0.006151	0.072	0.004239	0.007029	0.013781	0.01085	0.005567	0.71792	-0.165878	1.29935	2.42079	0.180653	0.33002	79.2138	76.741	76.4702	5.65099	5.31305	5.98894	54771777	19326316
ENSG00000065427	KARS	Other	0	16	2189	1700.25	0.043856	0.032348	0.010293	0.699221	0.258139	17717	0.442224	0.029493	0.014957	0.250706	0.007793	0.011144	0.114504	0.008003	0.011804	0.025005	0.013559	0.0093	1.00076	-0.403402	0.597606	0.834673	0.362791	0.574606	70.5289	60.5606	63.456	10.4832	10.6178	10.3485	14598154	38185798
ENSG00000065518	NDUFB4	Other	0	3	525	384	0.087619	0.072917	0.026042	0.641667	0.259375	5500	0.38743	0.016664	0.008364	0.196399	0.005177	0.01123	0.206522	0.00792	0.006232	0.012531	0.017643	0.020141	1.80349	-0.850025	0	0	0	0.348622	62.4188	70.0825	73.1125				77700987	29763296
ENSG00000065621	GSTO2	Other	0	10	1559	705	0.088518	0.025532	0.006383	0.705106	0.262979	28900	0.422983	0.022217	0.012872	0.272557	0.006971	0.010211	0.135093	0.007374	0.026254	0.072034	0.011875	0.008649	1.06556	-0.609103	0.529826	0.829652	0.23	0.703445	61.944	71.4257	70.8972	7.22203	7.26366	7.18039	29340844	65598952
ENSG00000065802	ASB1	GWAS	2	2	6833	850.5	0.050929	0.063492	0.031746	0.64468	0.260082	18400	0.451419	0.034178	0.014022	0.21785	0.006809	0.009982	0.095238	0.006965	0.010784	0.05402	0.018221	0.010537	0.956214	-0.253149	2.58913	0.992418	4.18584	0.491929	56.4577	68.5511	70.5034	3.51454	3.57803	3.45105	3938152	145823099
ENSG00000066056	TIE1	Other	0	1	3882	2515.5	0.089129	0.066985	0.026039	0.646472	0.260505	18186	0.532686	0.02446	0.009953	0.240544	0.004171	0.007952	0.121076	0.005116	0.007782	0.029028	0.018809	0.011417	1.0732	0.137849	0.874424	1.14457	0.604276	0.252165	66.6425	75.2955	75.474	4.50768	4.22849	4.78688	43550308	78806649
ENSG00000066322	ELOVL1	Other	0	1	1482	834	0.041835	0.031175	0.009592	0.694245	0.264988	3143	0.600318	0.047059	0.005727	0.081133	0.002003	0.004134	0.040541	0.002336	0.036058	0.093853	0.00392	0.002885	0.96946	0.610673	0.874424	1.14457	0.604276	0.252165	66.0251	75.3685	75.9631	7.17237	6.56552	7.77923	43603973	78752984
ENSG00000066379	ZNRD1	GWAS	2	6	861	375	0.076655	0.053333	0.026667	0.672533	0.247467	2765	0.379298	0.020057	0.010488	0.270473	0.005167	0.003582	0.089286	0.001827	0.00202	0.002054	0.0179	0.005991	0.458688	-0.553051	0.138198	0.115165	0.15465	0.363779	56.5244	56.4921	56.1017				30138839	30299286
ENSG00000066422	ZBTB11	Other	0	3	5040	3156	0.039683	0.036122	0.010773	0.698035	0.25507	22519	0.403064	0.02621	0.008038	0.147403	0.004287	0.009917	0.113176	0.007138	0.007703	0.034853	0.008317	0.009071	1.65728	-0.749298	0.794471	1.20165	0.387298	0.522244	70.5012	69.522	69.8462	6.53102	6.78719	6.27485	96637033	10827250
ENSG00000067082	COPEB	Other	0	10	2886	638	0.07623	0.053814	0.037095	0.670428	0.238662	3310	0.496677	0.057402	0.00997	0.1	0.004487	0.007855	0.047368	0.005449	0.006268	0.016226	0.00839	0.006202	1.05827	0.125836	3.49035	0.930401	6.05568	0.473327	34.3145	71.5347	69.9052	7.0797	6.70285	7.45656	3814357	36620584
ENSG00000067167	TRAM1	Other	0	8	2789	1119	0.031553	0.022341	0.011618	0.692046	0.273995	32018	0.384127	0.017671	0.009807	0.217395	0.006073	0.0098	0.165493	0.006999	0.010833	0.023061	0.009059	0.008541	1.34222	-0.939228	1.3848	2.47246	0.291537	0.637303	58.3757	55.6598	51.0935				71665692	26207640
ENSG00000067836	ROGDI	Other	0	16	1457	858	0.098833	0.068765	0.043124	0.642424	0.245688	4242	0.624058	0.067326	0.013201	0.108545	0.006319	0.012476	0.052448	0.009591	0.005108	0.008456	0.011523	0.009768	1.26943	1.21829	1.72499	2.06747	1.38794	0.16122	77.1803	73.163	74.7623	7.13486	7.06628	7.20345	4789823	31253479
ENSG00000068001	HYAL2	Other	0	3	1950	1416	0.084103	0.068503	0.017655	0.64887	0.264972	2948	0.608872	0.085337	0.014586	0.0795	0.00853	0.008466	0.027778	0.006664	0.007247	0.020318	0.010981	0.006227	0.779598	0.981761	0	0	0	0.341732	79.849	74.9352	77.5388	7.77889	7.61622	7.94156	50332695	41704849
ENSG00000068120	COASY	Other	0	17	2553	1689	0.08774	0.059207	0.028419	0.65376	0.258615	1651	0.557844	0.018171	0.004846	0.1	0.003085	0.006663	0.1	0.004935	0.007305	0.01301	0.007937	0.009147	1.84688	0.596322	1.14867	1.6043	0.699412	0.18878	78.5066	75.3629	78.3872	8.16929	8.19526	8.14333	37969719	15732586
ENSG00000069329	VPS35	Other	0	16	3280	2385	0.028659	0.02348	0.005031	0.707002	0.264486	26172	0.378174	0.019261	0.007489	0.18449	0.004013	0.006547	0.088933	0.004929	0.00977	0.0332	0.007169	0.005573	1.17427	-0.929582	0.04807	0.054921	0.031255	0.436122	64.5088	56.8166	54.7736	8.71601	8.66866	8.76336	43561384	9222568
ENSG00000069345	DJA2	Other	0	16	3048	1233	0.034121	0.035685	0.014599	0.695702	0.254015	15224	0.430018	0.032018	0.015765	0.211309	0.009297	0.006926	0.057143	0.005265	0.002895	0.004429	0.014008	0.005702	0.590138	-0.574104	0.04807	0.054921	0.031255	0.436122	66.9688	55.3227	57.2414	9.61261	9.85926	9.36595	43271304	9512648
ENSG00000070087	PFN2	Other	0	3	2103	417	0.044698	0.055156	0.045564	0.676739	0.222542	3932	0.420532	0.053232	0.005595	0.023888	0.004567	0.009379	0.047619	0.007229	0.003431	0.005413	0.004408	0.007519	2.25155	-0.057941	1.39635	2.13201	0.654817	0.36309	58.3633	72.4237	71.4288	12.2506	12.2045	12.2966	48333420	59130863
ENSG00000070495	JMJD6	Other	0	17	1628	1186	0.090909	0.055649	0.028668	0.676279	0.239404	8249	0.479971	0.045262	0.015153	0.174092	0.007618	0.009077	0.066845	0.006338	0.006387	0.010986	0.01484	0.008006	0.804545	0.113905	3.30867	3.76486	2.84546	0.219783	67.5579	73.0177	74.2319	6.18018	6.16145	6.19891	6545434	49992175
ENSG00000070718	AP3M2	Other	0	8	3543	1251	0.027096	0.031175	0.008793	0.690168	0.269864	14538	0.402732	0.024574	0.008736	0.170743	0.004654	0.011738	0.131285	0.008726	0.008509	0.03905	0.008535	0.010115	1.80481	-0.752222	0.237667	0.47302	0	0.422343	65.0358	76.2398	76.9118	6.85928	7.19421	6.52436	42138803	3319249
ENSG00000071203	MS4A12	Other	0	11	1157	798	0.017286	0.013784	0.008772	0.707268	0.270175	13416	0.390405	0.014534	0.01215	0.348749	0.007186	0.009788	0.19898	0.006998	0.019764	0.085573	0.009889	0.007692	1.08208	-1.00599	1.37411	2.42499	0.324318	0.526378	26.1085	28.4249	25.8524	4.19887	4.10926	4.28847	60024148	7073367
ENSG00000071246	VASH1	Other	0	14	5724	1092	0.055556	0.088828	0.041209	0.628022	0.241941	15065	0.536526	0.030863	0.009691	0.178514	0.004315	0.011127	0.143777	0.006902	0.008295	0.031436	0.018567	0.017106	1.5421	0.220235	1.87305	2.68289	1.06063	0.379626	58.9878	66.2037	66.9758	5.155	5.09513	5.21487	30059889	59738696
ENSG00000071994	PDCD2	Other	0	6	1311	979.5	0.071701	0.038285	0.023992	0.68974	0.247984	5960	0.400635	0.022712	0.01057	0.155137	0.007211	0.012692	0.154412	0.009398	0.012218	0.057811	0.010913	0.012394	1.61277	-0.614278				0.597687	52.2067	42.351	43.5125	7.15595	7.29583	7.01608	167968	110293899
ENSG00000072080	SPP2	Other	0	2	1042	630	0.040307	0.031746	0.015873	0.708254	0.244127	25349	0.41567	0.017551	0.013689	0.368627	0.007348	0.012396	0.213004	0.008812	0.005417	0.012999	0.016907	0.013003	1.21629	-0.863483	2.41224	2.93439	1.89324	0.431988	24.7267	55.9145	55.2136	3.23704	3.1994	3.27467	8313861	141447390
ENSG00000072401	UBE2D1	Other	0	10	2643	436.5	0.025728	0.014891	0.010309	0.719359	0.255441	33035	0.362337	0.014623	0.007023	0.196661	0.004209	0.00852	0.169421	0.006132	0.010391	0.023366	0.005956	0.006934	1.62951	-1.14616	0.505224	0.596164	0.409231	0.524311	47.7637	70.1349	70.1695	6.86761	6.95154	6.78368	59782644	19347703
ENSG00000072444	AL954360.3	Other	0	10	679	492	0.029455	0.028455	0.00813	0.694309	0.269106	11285	0.335512	0.006005	0.012583	0.796792	0.007845	0	0	0			0.02812	0	0	-1.34043	0.666883	1.22407	0.111437	0.440945	53.9029	69.4881	58.7872				47527609	7092668
ENSG00000072506	HSD17B10	Other	0	23	963	679	0.070613	0.052037	0.025528	0.654296	0.268139	2152	0.495592	0.036195	0.008364	0.128384	0.003857	0	0	0			0.009204	0	0	0.06252	1.07287	1.07287	0	0	73.0527	73.1914	73.6329	9.18291	9.52125	8.84457	53476489	6622248
ENSG00000073584	SMARCE1	Other	0	17	2477	1158	0.040371	0.040155	0.017703	0.701123	0.241019	17604	0.355912	0.013717	0.010963	0.314727	0.006739	0.009296	0.198347	0.006667	0.004725	0.01232	0.017363	0.012639	1.1389	-1.04035	0.92863	1.30282	0.549616	0.332776	51.1386	73.1795	74.4909	9.64474	9.83627	9.45321	36047570	13810437
ENSG00000073754	CD5L	Other	0	1	2152	1038	0.030669	0.040462	0.013487	0.689017	0.257033	8674	0.418565	0.014493	0.019022	0.572746	0.010879	0.010697	0.190476	0.008053	0.003856	0.007805	0.030671	0.013256	0.755325	-0.732418	1.73102	1.66205	1.79	0.742027	49.7266	56.8439	54.1074	3.99178	3.93714	4.04643	91176967	33715795
ENSG00000073756	PTGS2	Other	0	1	4465	1809	0.02598	0.026534	0.00995	0.698286	0.265229	4113	0.326704	0.022799	0.014345	0.191955	0.010201	0.009217	0.074468	0.007694	0.031796	0.070032	0.012217	0.007349	0.863003	-0.981523	0.49659	0.598097	0.394121	0.459547	22.0231	59.6652	62.3699	4.35049	4.26112	4.43985	62337834	62554928
ENSG00000073861	TBX21	Other	0	17	2572	1602	0.111198	0.081149	0.051186	0.635581	0.232085	10287	0.51611	0.037461	0.009721	0.140128	0.004646	0.00922	0.106218	0.005445	0.012515	0.033424	0.014324	0.01208	1.27392	0.195761	0.392017	0.458519	0.323348	0.316929	72.9984	74.0108	76.3775	4.27815	4.33897	4.21733	35602696	20934913
ENSG00000074071	MRPS34	Other	0	16	1040	661.5	0.180769	0.148904	0.070295	0.565382	0.21542	221	0.701357	0.171946	0.004525	0.026316	0	0	0	0			0.003919	0	0	2.60071	2.90212	0.361073	5.44769	0.245276	62.7988	70.9315	73.9554	6.96303	6.97326	6.9528	1762522	34280780
ENSG00000074935	TUBE1	Other	0	6	2359	840	0.029674	0.019048	0.015079	0.710635	0.255238	14298	0.340678	0.014782	0.015387	0.335936	0.010577	0.01004	0.150943	0.007926	0.004578	0.006595	0.013915	0.008508	0.876477	-1.15206	0.926492	0.794181	1.05969	0.301083	60.5076	75.4536	72.3249	6.99381	6.89718	7.09043	58392967	52068900
ENSG00000075142	SRI	Other	0	7	2098	610.5	0.030505	0.031941	0.018837	0.692219	0.257002	19718	0.396522	0.020928	0.008672	0.155091	0.005543	0.007835	0.113527	0.005576	0.026938	0.079823	0.00879	0.007486	1.21357	-0.891307	0.421559	0.472517	0.370602	0.593898	40.7517	25.3404	25.1103	9.60275	9.59324	9.61227	71138114	28125037
ENSG00000075336	C18orf55	Other	0	18	1310	741	0.062595	0.045884	0.021592	0.676383	0.25614	8895	0.425434	0.025546	0.014278	0.272847	0.007499	0.01042	0.114035	0.007704	0.00821	0.02021	0.017592	0.010443	0.980285	-0.473353	3.23199	4.32427	2.14241	0.73376	31.5708	48.3773	48.9498				6145270	53888986
ENSG00000075388	FGF4	Other	0	11	1220	615	0.183607	0.125203	0.086179	0.570081	0.218537	1155	0.684848	0.121212	0.004329	0.021429	0.00197	0.002597	0.007143	0.00197	0.138505	0.117861	0.003806	0.002018	0.80591	1.60586	1.74815	3.26823	0.221501	0.431299	55.2405	58.4514	63.8471	3.4197	3.40295	3.43644	65154219	16347384
ENSG00000075618	FSCN1	Other	0	7	2776	1482	0.15562	0.125731	0.083896	0.581511	0.208862	11011	0.58267	0.064942	0.013986	0.139845	0.005245	0.011577	0.075209	0.007158	0.010839	0.019828	0.020633	0.013619	1.11187	1.09495	2.15905	3.07585	1.2345	0.280413	76.0032	74.5557	75.3853	8.14125	7.70744	8.57505	5605895	53952378
ENSG00000075624	ACTB	Other	0	7	1804	1122	0.105322	0.075758	0.04902	0.645455	0.229768	1605	0.684531	0.175396	0.012461	0.024866	0.009823	0.008526	0.020833	0.005908	0.04474	0.092617	0.008224	0.005392	0.919042	1.40015	2.15905	3.07585	1.2345	0.280413	75.4424	71.6555	74.6266				5535035	54023238
ENSG00000075856	SART3	Other	0	12	4369	2886	0.062257	0.047124	0.024948	0.687942	0.239986	34713	0.417354	0.022698	0.008642	0.175147	0.004775	0.009309	0.13038	0.006497	0.01096	0.034145	0.011539	0.010614	1.4468	-0.696733	1.75626	2.04753	1.47105	0.444753	64.1154	72.3432	76.2517	7.22271	7.33781	7.10761	24889826	72014247
ENSG00000076053	RBM7	Other	0	11	1926	796.5	0.023884	0.030132	0.012555	0.701067	0.256246	6312	0.369078	0.021794	0.007605	0.130848	0.004859	0.007265	0.065217	0.005974	0.002964	0.004261	0.007349	0.006153	1.28315	-0.827757	2.02167	3.19977	0.853574	0.530236	47.8776	69.2814	70.0371	8.31028	8.22688	8.39367	20671670	60829933
ENSG00000076706	MCAM	Other	0	11	4654	1756.5	0.060593	0.044976	0.023911	0.674808	0.256305	3948	0.625854	0.067797	0.009372	0.070985	0.004891	0.005565	0.026119	0.004071	0.002802	0.006273	0.006493	0.003922	0.797639	0.646895	1.15343	2.08686	0.21	0.202023	73.4666	74.4848	75.179	7.04833	6.85527	7.24139	15763637	65737966
ENSG00000077721	UBE2A	Other	0	23	2970	318	0.026263	0.051887	0.014151	0.687107	0.246855	6901	0.403009	0.027195	0.007245	0.117225	0.004171	0	0	0			0.008948	0	0	-0.679666	1.53297	1.53297	0	0	73.3968	73.308	72.3034	9.57463	9.67659	9.47268	36316286	58498731
ENSG00000078401	EDN1	Other	0	6	889	633	0.08099	0.039494	0.017378	0.696367	0.246761	4788	0.418837	0.019171	0.012531	0.337731	0.006175	0.009377	0.086957	0.007861	0.01234	0.031872	0.017639	0.008908	1.00508	-0.487762	2.17462	3.08001	1.26924	0.483662	63.9166	65.4751	64.1739	4.90848	4.88949	4.92746	12401442	48036683
ENSG00000078579	FGF20	Other	0	8	1016	430.5	0.086614	0.078978	0.041812	0.628107	0.251103	8311	0.385345	0.023063	0.01877	0.323461	0.011577	0.013453	0.114583	0.011066	0.013447	0.023046	0.032818	0.016	0.962715	-0.782184	1.77594	2.36422	1.18766	0.702067	45.0604	58.8519	58.6751	4.92834	5.00691	4.84978	16899375	28558677
ENSG00000078668	VDAC3	Other	0	8	1382	846	0.027496	0.015366	0.008274	0.710402	0.265957	12596	0.393987	0.025158	0.007304	0.126226	0.004235	0.007278	0.091195	0.005113	0.004929	0.016372	0.004948	0.005033	1.33851	-0.732195	0.237667	0.47302	0	0.422343	65.3202	73.0976	77.0348	10.0139	10.1797	9.8481	42375557	3082495
ENSG00000078795	PKD2L2	Other	0	5	2309	1759.5	0.02945	0.016624	0.004405	0.715743	0.263228	48560	0.392566	0.017979	0.009102	0.214187	0.005347	0.008805	0.144977	0.006312	0.009374	0.028767	0.007388	0.006928	1.29932	-0.931546	0.425244	0.840863	0	0.305905	63.6452	61.168	58.1261	4.12731	4.03384	4.22078	43579327	89337141
ENSG00000079257	LXN	Other	0	3	1113	663	0.039533	0.016591	0.013575	0.72549	0.244344	5159	0.360186	0.012393	0.013956	0.594325	0.006673	0.006584	0.125	0.005098	0.00929	0.02844	0.014702	0.005772	0.633667	-1.0013	0.266554	0.533108	0	0.781299	41.35	65.2609	66.5066	7.9167	7.94	7.8934	39631789	67832494
ENSG00000079393	DUSP13	Other	0	10	1833	615.75	0.075286	0.064352	0.02497	0.645351	0.265327	12916	0.53962	0.026722	0.009678	0.188327	0.004773	0.00865	0.115607	0.005713	0.003829	0.007473	0.0152	0.011127	1.20052	0.121554	0.598018	0.296697	0.881439	0.367914	69.4596	74.4804	75.2149	3.61859	3.72048	3.51669	58843151	36096645
ENSG00000079459	FDFT1	GWAS	2	8	2105	1248	0.054157	0.03766	0.013622	0.694551	0.254167	34417	0.434319	0.029603	0.02246	0.321928	0.013324	0.024071	0.188845	0.019044	0.014106	0.035788	0.021378	0.020339	1.43953	-0.547686	1.65414	2.07697	1.23596	0.469193	63.0986	74.8217	75.8731	9.57453	9.24742	9.90163	11715912	33742140
ENSG00000080819	CPOX	Mendelian	1	3	2693	1359	0.059413	0.063282	0.032377	0.657542	0.246799	11446	0.387972	0.019551	0.011795	0.294926	0.006149	0.01091	0.133929	0.008457	0.005882	0.011879	0.022706	0.014036	1.24249	-0.701042	0.551566	0.905857	0.19325	0.687599	38.779	57.5746	55.9921	8.77527	9.0402	8.51035	99713771	7750512	1	0
ENSG00000080822	CLDND1	Other	0	3	2541	684.75	0.056671	0.028112	0.007667	0.693173	0.271048	5050	0.3654	0.013064	0.009307	0.212205	0.006621	0.008907	0.151515	0.00702	0.002272	0.002818	0.010555	0.009125	1.28552	-0.861851	0.551566	0.905857	0.19325	0.687599	33.5517	53.0594	51.7456	9.21246	9.11654	9.30838	99720804	7683260
ENSG00000081041	CXCL2	Other	0	4	1219	316.5	0.060705	0.082148	0.044234	0.623697	0.249921	13091	0.419453	0.016604	0.012222	0.354236	0.006447	0.000229	0	0.000232	0.002505	0.003473	0.033121	0.000145	0.025112	-0.675316	1.23354	1.54754	0.919552	0.414764	58.301	69.9272	68.2582	3.52621	3.5562	3.49622	75176700	24321826
ENSG00000081154	PCNP	Other	0	3	2237	459	0.022351	0.037037	0.021786	0.682135	0.259041	17895	0.403255	0.025887	0.011288	0.20507	0.006138	0	0	0			0.011782	0	0	-0.804004	0.794471	1.20165	0.387298	0.522244	67.4505	67.0636	66.7051	10.759	10.7352	10.7827	96715977	10748306
ENSG00000081307	UBA5	Other	0	3	3052	1097	0.046527	0.017016	0.006077	0.718201	0.258706	14356	0.341722	0.009151	0.007453	0.327301	0.004499	0.011717	0.265152	0.009376	0.005945	0.009372	0.008801	0.011246	2.11147	-1.1178	0.910893	0.31692	1.50567	0.731693	62.2672	59.9394	60.1899	7.9158	8.00356	7.82805	65631254	41833029
ENSG00000081692	JMJD4	Other	0	1	2559	1386	0.08519	0.077922	0.049062	0.637085	0.235931	1617	0.608722	0.061425	0.016698	0.181224	0.00593	0.007371	0.02	0.006545	0.022971	0.045274	0.017899	0.005728	0.592937	1.06242	0.95442	1.29742	0.611425	0.424409	45.2551	49.79	51.147	4.37274	4.40219	4.34329	21262077	103630685
ENSG00000082512	TRAF5	Other	0	1	4084	1668	0.028893	0.023981	0.004796	0.717266	0.253957	44034	0.448782	0.020343	0.012036	0.274624	0.006583	0.008951	0.15	0.006022	0.006972	0.015724	0.011308	0.007916	0.998868	-0.62011	0.539186	0.907201	0.162612	0.493307	62.4175	59.6238	59.9875	5.82292	5.96036	5.68549	37658977	87233785
ENSG00000082515	MRPL22	Other	0	5	717	495	0.055788	0.045455	0.009091	0.692929	0.252525	25092	0.386315	0.01812	0.013271	0.285928	0.00824	0.008702	0.120614	0.006637	0.012743	0.0371	0.018706	0.010081	0.880757	-0.934572	0.599308	0.352093	0.839031	0.582185	68.4743	58.4417	57.5423	10.0067	10.0017	10.0117	26544086	106372382
ENSG00000082929	C4orf6	Other	0	4	870	276	0.02069	0.018116	0.003623	0.689855	0.288406	1770	0.445008	0.007896	0.011299	0.858596	0.004556	0.011844	0.142857	0.010802	0.021409	0.07882	0.018697	0.01004	1.40796	-0.700948	3.20534	2.83752	3.5666	0.570472	37.4936	45.7237	47.1795	5.40141	6.42493	4.37789	5579105	45275769
ENSG00000083520	DIS3	Other	0	13	7372	2826	0.028215	0.028662	0.0138	0.706511	0.251026	19029	0.346724	0.013199	0.008618	0.226951	0.005698	0.00948	0.194444	0.007006	0.011944	0.041049	0.010531	0.010523	1.47745	-1.08768	1.45657	2.14422	0.762163	0.431299	38.9585	36.2023	36.2295	7.10254	7.14391	7.06116	41902205	55306775
ENSG00000083622	SOHLH2	Other	0	13	2144	972	0.027052	0.01749	0.013374	0.711111	0.258025	44077	0.374394	0.014487	0.012637	0.364897	0.007459	0.008896	0.15	0.006822	0.011182	0.027943	0.011686	0.007474	0.945537	-1.03259	1.16651	1.67435	0.653649	0.770276	60.9014	45.6688	49.1621	5.06347	5.51309	4.61385	35663515	18729515
ENSG00000083817	ZNF416	Other	0	19	2508	1623	0.038278	0.016328	0.010783	0.713247	0.259643	4795	0.483858	0.021246	0.009176	0.186508	0.005327	0.012497	0.117647	0.010215	0.005314	0.019447	0.006845	0.009207	1.82933	-0.367519	0.391185	0	0.775508	0.742926	63.7598	48.7938	50.9988	6.40348	6.40888	6.39808	1033250	34354779
ENSG00000083845	RPS5	Other	0	19	740	609	0.1	0.077176	0.024631	0.644007	0.254187	6776	0.48521	0.040618	0.013872	0.192567	0.006307	0.012656	0.115942	0.008283			0.018923	0.014283	1.22543	-0.058661				0.493071	75.1867	71.3646	74.5489	12.0511	12.2015	11.9008	217436	35170593
ENSG00000084734	GCKR	GWAS	2	2	2186	1872	0.043916	0.032585	0.012286	0.684829	0.270299	24602	0.445837	0.021252	0.009024	0.197004	0.004942	0.007543	0.137405	0.004724	0.003997	0.007582	0.009804	0.007712	1.12286	-0.557176	0.600791	1.03357	0.161791	0.219783	70.0816	75.649	75.4571	3.59109	3.61672	3.56547	27586631	65603267
ENSG00000085465	OVGP1	Other	0	1	2488	2127	0.028135	0.021157	0.009403	0.69779	0.27165	10973	0.446966	0.010388	0.011118	0.526364	0.00571	0.009295	0.201754	0.007274	0.005848	0.011881	0.01512	0.009344	1.12289	-0.695685	0.739093	1.47098	0	0.572539	54.6873	70.3943	70.1096	4.14048	4.38066	3.9003	111765191	10591766
ENSG00000085644	ZNF213	Other	0	16	3206	1374	0.116656	0.096798	0.04294	0.621252	0.23901	4451	0.499552	0.039462	0.009885	0.148026	0.00421	0.006726	0.073864	0.003968	0.010901	0.022858	0.016944	0.009615	0.913959	0.787616	1.54876	0.399008	2.69482	0.218405	76.9693	70.1816	73.7344				3128972	32914330
ENSG00000085741	WNT11	GWAS	2	11	1927	1059	0.108978	0.086874	0.045326	0.63475	0.23305	18239	0.555203	0.036437	0.011952	0.213669	0.004324	0.012638	0.163664	0.006927	0.013581	0.054702	0.021307	0.018615	1.42024	0.401908	1.14927	2.10241	0.197821	0.388583	61.7477	68.1339	69.2148	5.17029	4.59344	5.74713	58867264	22634339
ENSG00000086159	AQP6	Other	0	12	2744	724	0.048105	0.054328	0.03407	0.643094	0.268508	1556	0.595895	0.042335	0.010925	0.197349	0.002684	0.007697	0.075758	0.004689	0.002653	0.002797	0.012448	0.007131	0.946305	0.519377	0.615434	0.95	0.288228	0.198425	67.6886	73.1231	75.8097	4.56369	4.61897	4.50842	48655038	13209577
ENSG00000086289	EPDR1	GWAS	2	7	2596	1029	0.053929	0.073858	0.040816	0.650729	0.234597	28708	0.395317	0.016469	0.012958	0.334193	0.007579	0.011604	0.185654	0.00869	0.008131	0.032905	0.029615	0.019367	1.20288	-0.875335	1.24192	1.86254	0.623712	0.660728	30.3417	25.0632	19.0609	8.56857	8.38783	8.7493	37942376	21615897
ENSG00000086589	RBM22	Other	0	5	2297	1257	0.038311	0.029435	0.005569	0.698011	0.266985	7969	0.423733	0.021826	0.006776	0.149482	0.003592	0.010788	0.143678	0.007823	0.011344	0.047207	0.006907	0.009689	2.13834	-0.680105	2.12129	3.39258	0.849994	0.419587	70.9972	75.4545	75.2589	6.80153	6.703	6.90006	30802183	102114285
ENSG00000086827	ZW10	Other	0	11	2880	2334	0.026389	0.019709	0.006855	0.715596	0.257841	37577	0.387851	0.015943	0.008915	0.248703	0.00503	0.009247	0.165	0.006724	0.017935	0.032496	0.008501	0.008063	1.39323	-0.967633	2.02167	3.19977	0.853574	0.530236	65.0095	39.6426	42.9026	7.68044	7.73738	7.6235	21323005	60178598
ENSG00000087086	FTL	Mendelian	1	19	870	522	0.091954	0.065134	0.034483	0.650192	0.250192	700	0.555714	0.091429	0.011429	0.078125	0.004717	0.002857	0.015625	0.001572	0.00095	0.000636	0.008156	0.00204	0.335796	0.608492	2.12713	2.3378	1.90984	0.220759	76.6919	73.1705	76.7956	11.8974	11.8262	11.9686	9650489	25737540	1	2
ENSG00000087191	PSMC5	Other	0	17	1331	1209	0.061608	0.045079	0.013648	0.684533	0.256741	3238	0.504621	0.041282	0.007721	0.082292	0.00451	0.008626	0.059701	0.006427	0.005876	0.009404	0.006797	0.007091	1.50066	0.087802	0.605456	0.693669	0.516832	0.285925	66.4453	67.7101	69.2578	10.2904	10.4357	10.145	19513912	37023697
ENSG00000087250	MT3	Other	0	16	581	201	0.11704	0.024876	0.024876	0.721393	0.228856	1152	0.587674	0.074653	0.013021	0.104651	0.005629	0.005208	0.034884	0.002814	0.006763	0.011781	0.006664	0.002898	0.537273	0.785008	2.00157	4.00315	0	0.156398	71.0856	76.0398	74.2276	7.27655	6.8932	7.6599	33645620	19138332
ENSG00000087302	C14orf166	Other	0	14	1080	729	0.07037	0.028807	0.009602	0.702058	0.259534	14122	0.350799	0.016264	0.008568	0.187221	0.005615	0.01188	0.2	0.008769	0.008501	0.022984	0.009335	0.011918	1.86228	-1.09974	0.915632	1.5447	0.284224	0.458169	48.0583	71.2812	72.5283				51533553	34963553
ENSG00000087448	KLHDC5	Other	0	12	6468	1512	0.03927	0.070106	0.042328	0.64709	0.240476	16221	0.425726	0.021694	0.010049	0.22734	0.00523	0.010112	0.127119	0.007517	0.007705	0.019222	0.019322	0.013776	1.35158	-0.620353	1.44487	2.70326	0.202644	0.362401	58.3541	70.669	70.6308	7.3833	7.22584	7.54075	27835846	7609615
ENSG00000088205	DDX18	Other	0	2	3765	2007	0.026029	0.023418	0.00847	0.705132	0.26298	13846	0.391273	0.018516	0.0156	0.339352	0.009493	0.010909	0.147287	0.008336	0.006259	0.012569	0.01464	0.009327	0.939234	-0.961656	0.340531	0.629853	0.048197	0.645571	48.8672	54.0764	53.7721	8.8647	8.85947	8.86992	118297574	25107676
ENSG00000088247	KHSRP	Other	0	19	3294	2128.5	0.104432	0.071412	0.05074	0.642894	0.234954	8383	0.588963	0.062559	0.01849	0.158265	0.009162	0.012607	0.076046	0.008374	0.005362	0.00861	0.017192	0.010814	0.915833	0.887038	3.61829	4.82978	2.40652	0.312343	66.8967	64.5684	65.6645	6.8979	6.94002	6.85578	6369971	22053651
ENSG00000088682	COQ9	Other	0	16	1615	951	0.050774	0.051525	0.019979	0.673186	0.25531	12127	0.445321	0.020556	0.012452	0.252727	0.007409	0.010113	0.104	0.008143	0.009475	0.034126	0.018009	0.01084	1.09097	-0.446237	1.8579	3.70071	0.015079	0.209755	63.0521	70.7505	69.9257	5.85541	5.78517	5.92566	32781463	20002489
ENSG00000088782	DEFB127	Other	0	20	503	294	0.015905	0.010204	0.003401	0.717007	0.269388	1180	0.395763	0.00339	0.007627	1.75	0.001701	0.00678	0.5	0.005102	0.000875	0.000373	0.019077	0.00876	1.19394	-1.20263	5.53071	0	11.0614	0.392717	55.3631	61.4871	63.062	3.24347	3.24092	3.24602	86963	27063436
ENSG00000088832	FKBP1A	Other	0	20	2002	337.2	0.04995	0.05694	0.027284	0.657533	0.258244	22060	0.452348	0.020245	0.013055	0.311238	0.006894	0.010348	0.147321	0.007518	0.012771	0.029454	0.022255	0.013332	1.06469	-0.53996	1.90852	0.685526	3.13151	0.445768	60.7101	74.4444	75.8951	8.4773	8.61977	8.33482	1309688	25840711
ENSG00000088833	NSFL1C	Other	0	20	3660	982.5	0.060656	0.045802	0.023749	0.672197	0.258253	21932	0.437019	0.020045	0.012995	0.313908	0.00684	0.010751	0.181818	0.007252	0.007333	0.026396	0.018975	0.013202	1.11129	-0.577322	1.90852	0.685526	3.13151	0.445768	59.1593	75.1466	76.2564	6.71488	6.83291	6.59685	1383612	25766787
ENSG00000088926	F11	Mendelian	1	4	3282	1820	0.034126	0.028022	0.018498	0.702088	0.251392	20293	0.395968	0.025445	0.016508	0.32729	0.008394	0.009591	0.117308	0.006778	0.009702	0.021131	0.015064	0.008046	0.780363	-0.913797	4.36776	3.71291	5.00989	0.500197	69.5546	21.0739	21.139	3.25076	3.21853	3.28299	3837093	136581096	2	0
ENSG00000089009	RPL6P27	Other	0	12	920	861	0.054348	0.042973	0.015099	0.678513	0.263415	3495	0.41762	0.03032	0.011731	0.14155	0.007672	0.007723	0.066038	0.0059	0.002655	0.00384	0.011288	0.006841	0.884282	-0.520643	1.52565	1.99089	1.06725	0.343779	73.9819	74.8483	73.1637	12.9503	12.979	12.9216	21019949	75884124
ENSG00000089012	SIRPG	GWAS	2	20	1870	874.8	0.036364	0.030864	0.015775	0.679698	0.273663	26729	0.429965	0.017042	0.015302	0.414923	0.008373	0.01465	0.212719	0.011216	0.011666	0.042494	0.018498	0.014189	1.28596	-0.709862	1.90852	0.685526	3.13151	0.445768	41.8294	65.8424	67.5938	3.38547	3.40497	3.36597	1572111	25578288
ENSG00000089063	C20orf30	Other	0	20	1848	376.333	0.057359	0.04783	0.023029	0.656746	0.272394	11366	0.426316	0.028947	0.015749	0.294819	0.00743	0.013333	0.139394	0.009575	0.017915	0.064019	0.01898	0.012956	1.13718	-0.505666	5.0515	4.45844	5.65193	0.314173	59.4912	64.2056	64.1728	9.58334	9.53804	9.62864	5035109	22115290
ENSG00000089127	OAS1	Other	0	12	1770	1192	0.037288	0.033837	0.01538	0.688143	0.26264	23271	0.427252	0.01357	0.008551	0.291327	0.004661	0.003822	0.088608	0.002656	0.007999	0.021477	0.013065	0.004826	0.600333	-0.788758	1.52565	1.99089	1.06725	0.343779	49.2871	53.2667	55.0934	5.17287	5.66786	4.67789	20507885	76396188
ENSG00000089157	RPLP0P2	Other	0	12	1257	886	0.076372	0.033108	0.013544	0.680963	0.272385	3235	0.468596	0.041256	0.010201	0.142361	0.004514	0.010468	0.059701	0.008349	0.002984	0.004887	0.007787	0.007662	1.37835	0.073886	1.00613	1.61	0.411284	0.269498	76.9082	75.9016	75.7209				13228389	83675684
ENSG00000089199	CHGB	Other	0	20	2454	2028	0.04727	0.0286	0.014793	0.714497	0.24211	11351	0.407573	0.01845	0.014448	0.315144	0.008796	0.009664	0.138095	0.00725	0.004898	0.008385	0.015298	0.00913	0.898462	-0.639019	5.0515	4.45844	5.65193	0.314173	60.4006	55.1811	54.6097	6.75349	7.18656	6.32041	5847085	21303314
ENSG00000089220	PEBP1	Other	0	12	1488	558	0.068548	0.055556	0.041219	0.667025	0.236201	7943	0.482316	0.040847	0.012086	0.144862	0.006432	0.008717	0.094512	0.005064	0.006639	0.011092	0.012338	0.008628	0.968793	-0.048137	1.21746	1.14796	1.29519	0.738393	71.999	47.5555	50.9547	11.1187	10.9126	11.3248	15286523	81617550
ENSG00000089335	ZNF302	Other	0	19	1437	1431	0.018093	0.013277	0.004892	0.725227	0.256604	1013	0.334947	0.005808	0.012833	0.679829	0.008936	0.013553	0	0.013632	0.012107	0.022403	0.015507	0.009886	1.4185	-1.26597	2.02709	3.87571	0.162239	0.446302	48.2534	51.9817	55.1157				23944904	11443125
ENSG00000089558	KCNH4	Other	0	17	3920	3048	0.1	0.069554	0.030184	0.634318	0.265945	20405	0.535868	0.035966	0.009066	0.144438	0.004016	0.008649	0.086957	0.005728	0.007521	0.015344	0.012594	0.009681	1.2814	0.304919	1.14867	1.6043	0.699412	0.18878	75.0191	75.7275	74.7068	4.17842	4.152	4.20485	37574630	15337497
ENSG00000089685	BIRC5	Other	0	17	2699	441	0.061504	0.050642	0.029478	0.67876	0.241119	8704	0.483638	0.043936	0.015855	0.2275	0.006129	0.008238	0.070312	0.005385	0.012719	0.026408	0.015681	0.007216	0.697905	-0.00195	2.79352	2.89372	2.69073	0.353445	74.6727	74.6438	77.047	8.26291	8.57264	7.95318	5047151	51490458
ENSG00000089692	LAG3	Other	0	12	1990	1572	0.080402	0.064249	0.027354	0.637277	0.27112	3958	0.540152	0.039394	0.012633	0.192405	0.00526	0.009596	0.089744	0.006309	0.00492	0.008866	0.015714	0.009787	1.0203	0.55023	3.02485	2.5208	3.52912	0.22185	75.3381	73.676	76.938	4.18309	4.39128	3.97489	6754905	28690556
ENSG00000089693	MLF2	Other	0	12	1509	741	0.080848	0.083671	0.013495	0.647503	0.255331	3568	0.521582	0.04567	0.014013	0.227064	0.003818	0.009747	0.079268	0.00642	0.006517	0.008904	0.021471	0.010789	0.934206	0.312163	3.02485	2.5208	3.52912	0.22185	75.2698	73.6502	76.7675	8.24109	8.14617	8.336	6729980	28715481
ENSG00000089737	DDX24	Other	0	14	2932	2574	0.040246	0.028749	0.009324	0.700466	0.261461	27273	0.421095	0.01814	0.01177	0.268833	0.007021	0.011118	0.179435	0.008008	0.01174	0.03511	0.012646	0.010768	1.26879	-0.69584	2.03745	2.67608	1.39882	0.649016	53.5308	57.9565	56.0785	9.70889	9.66888	9.7489	12766411	77032174
ENSG00000090104	RGS1	Other	0	1	1403	604.5	0.017106	0.012407	0.004136	0.721754	0.261704	2898	0.32	0.002759	0.007937	1.12578	0.004844	0.00931	0.5	0.007953	0.016078	0.022136	0.017464	0.011944	1.57569	-1.37051	0.680248	0.72179	0.63611	0.736515	28.5093	66.5146	69.4284	3.83228	3.73757	3.92699	56436088	68456674
ENSG00000090263	MRPS33	Other	0	7	788	320	0.045685	0.04375	0.00625	0.681875	0.268125	11728	0.411525	0.023967	0.008015	0.156534	0.004368	0.005609	0.070922	0.004006	0.010405	0.023041	0.009827	0.005834	0.94004	-0.747248	0.916317	1.15001	0.694925	0.689665	70.0122	48.0124	46.8662	9.64946	9.48803	9.8109	18466483	80796668
ENSG00000090432	MUL1	Other	0	1	2436	1053	0.068966	0.055081	0.024691	0.664577	0.255651	6268	0.440089	0.024219	0.009572	0.191033	0.005069	0.010516	0.118421	0.007838	0.006261	0.016698	0.013891	0.011732	1.47562	-0.26666	1.65814	2.14547	1.16331	0.35689	58.3242	72.0663	70.4041	8.06729	7.97006	8.16453	20702885	101654072
ENSG00000090621	PABPC4	GWAS	2	1	3142	1909.5	0.106938	0.043991	0.017806	0.681121	0.257083	12804	0.456168	0.023377	0.008357	0.163703	0.004638	0.009818	0.116667	0.007261	0.005603	0.012261	0.010361	0.010078	1.57812	-0.251788	1.60198	2.91171	0.292254	0.334842	70.807	71.6001	73.3071	9.04674	9.24798	8.8455	39807062	82549895
ENSG00000090971	T14	Other	0	19	1313	615	0.106626	0.100813	0.045528	0.596098	0.257561	1028	0.638484	0.077745	0.009728	0.075073	0.004219	0.004859	0.025	0.003161	0.0037	0.005177	0.010083	0.004405	0.670939	1.62369	3.48524	1.47776	5.51082	0.304825	72.665	70.6829	73.6058	7.00461	6.96186	7.04737	3122075	32265954
ENSG00000091010	POU4F3	Other	0	5	1182	1011	0.159052	0.092977	0.065282	0.622354	0.219387	315	0.507937	0.107937	0	0	0	0.006349	0.058824	0	0.003415	0.002284	0	0.005469		1.09376	1.5904	2.06416	1.11663	0.438189	68.1738	57.1827	57.0261	3.45873	3.47183	3.44564	35158338	97758130
ENSG00000091164	TXNL1	Other	0	18	1278	864	0.051643	0.024306	0.012731	0.706481	0.256481	34435	0.369442	0.017022	0.013765	0.324152	0.00839	0.009466	0.171769	0.006656	0.00621	0.013684	0.013806	0.008877	0.923703	-0.997073	0.782548	1.11482	0.4601	0.749606	50.6107	55.4094	56.2212	7.95096	8.00488	7.89703	23678190	36356066
ENSG00000091181	IL5RA	GWAS	2	3	2711	993	0.029509	0.015911	0.009466	0.710896	0.263726	37764	0.415409	0.021108	0.016894	0.377605	0.009116	0.014195	0.21125	0.009946	0.016955	0.059546	0.012489	0.010432	1.12859	-0.797872	4.25489	1.33607	7.16442	0.819193	33.1899	18.7554	17.9359	3.5692	3.49067	3.64772	3106726	88930818
ENSG00000091527	CDV3	Other	0	3	3319	702	0.064477	0.059829	0.045584	0.668376	0.226211	26146	0.413931	0.024019	0.009638	0.199043	0.004977	0.006863	0.066667	0.005391	0.009921	0.022623	0.015235	0.007592	0.956381	-0.647559	2.46405	3.14216	1.77997	0.56565	53.739	66.7253	67.293	9.03428	8.99814	9.07041	64711790	42752493
ENSG00000091704	CPA1	Other	0	7	1467	1254	0.076346	0.051834	0.027911	0.666667	0.253589	6218	0.556572	0.033061	0.010614	0.20431	0.003992	0.005457	0.038835	0.004315	0.003651	0.005417	0.013251	0.00489	0.690499	0.310095	1.34044	1.94775	0.719843	0.228051	54.8206	76.8454	75.4706	3.38166	3.43279	3.33053	29010108	70253043
ENSG00000091947	TMEM101	Other	0	17	1536	768	0.065104	0.076823	0.03776	0.632812	0.252604	2250	0.535762	0.032874	0.009778	0.135195	0.005515	0	0	0			0.013876	0	0	0.160945	0.848506	1.34229	0.344245	0.180512	74.2794	70.8507	75.3483	10.6451	10.5984	10.6919	39328764	17208845
ENSG00000092009	CMA1	Other	0	14	784	541.5	0.035714	0.030471	0.010157	0.681625	0.277747	1969	0.512146	0.015182	0.018791	0.669037	0.008767	0.010121	0.2	0.007194	0.014199	0.036841	0.026362	0.010998	0.723473	-0.411771	1.15143	1.01285	1.29129	0.696555	55.727	65.6531	65.7297	3.30909	3.33968	3.27849	24045931	7475931
ENSG00000092010	PSME1	Other	0	14	1169	745.5	0.042772	0.030181	0.006036	0.702616	0.261167	1629	0.600982	0.056476	0.009822	0.108696	0.003904	0.003683	0.01087	0.003253	0.002089	0.001818	0.006023	0.002614	0.503694	0.602567	2.3631	2.74111	1.97513	0.380315	74.3689	73.8902	73.9169	10.2672	10.1964	10.338	23676616	7106616
ENSG00000092094	OSGEP	Other	0	14	1547	1002	0.072398	0.051896	0.017964	0.668263	0.261876	6427	0.429615	0.027035	0.010736	0.212941	0.005117	0.009478	0.086207	0.007346	0.005229	0.011733	0.014471	0.009383	1.18579	-0.395394	1.04579	1.15856	0.934718	0.641513	74.2308	60.8156	63.0001	5.53252	5.47718	5.58786	19989047	3419047
ENSG00000092201	SUPT16H	Other	0	14	4677	3138	0.044901	0.029318	0.008286	0.709369	0.253027	27978	0.39746	0.020419	0.013082	0.257315	0.007991	0.009534	0.118467	0.007263	0.007884	0.031566	0.013212	0.008625	0.97888	-0.835171	6.989	9.75109	4.2285	0.405807	75.7027	60.6553	59.1142	9.56087	9.81705	9.30468	20905871	4335871
ENSG00000092330	TINF2	Other	0	14	2119	1204.5	0.05663	0.040266	0.015359	0.681196	0.26318	852	0.50762	0.039859	0.015258	0.176678	0.008557	0.005862	0.088235	0.002442	0.007368	0.013376	0.012943	0.005216	0.516003	0.324087	2.3631	2.74111	1.97513	0.380315	72.0299	75.2963	75.851	7.27358	7.08203	7.46512	23780178	7210178
ENSG00000092345	DAZL	Other	0	3	3109	912	0.028305	0.018092	0.008224	0.711842	0.261842	15565	0.354537	0.021289	0.013877	0.235393	0.009059	0.011093	0.10241	0.009107	0.012872	0.029162	0.010707	0.008336	1.07372	-1.02536	1.61364	2.91356	0.322131	0.413386	56.2339	57.427	50.9741	9.64803	10.4198	8.87622	16612658	75424886
ENSG00000092621	PHGDH	Mendelian	1	1	3454	1545	0.041691	0.037864	0.019741	0.674369	0.268026	28789	0.489592	0.023413	0.00924	0.191385	0.004873	0.008728	0.097633	0.006596	0.005836	0.013649	0.010533	0.008145	1.26879	-0.29468	0.200397	0.368984	0.024611	0.520177	72.0422	69.3932	69.3743	8.95075	8.74531	9.15619	120072196	2284761	0	0
ENSG00000092850	TEKT2	Other	0	1	1508	1287	0.075597	0.059829	0.019425	0.666511	0.254235	2662	0.58581	0.058692	0.01728	0.179212	0.007183	0.006315	0.025316	0.00513	0.008379	0.01347	0.01551	0.004934	0.490862	0.943848	1.56884	2.65644	0.485547	0.294193	75.8763	74.0981	75.0006	3.58267	3.72584	3.4395	36324362	86032595
ENSG00000093134	VNN3	Other	0	6	1920	707.4	0.025	0.013854	0.005937	0.714051	0.266158	10040	0.364459	0.012729	0.015139	0.492972	0.008979	0.013823	0.273438	0.010475	0.011506	0.028354	0.013241	0.011268	1.22635	-1.11678	0.476419	0.531398	0.417222	0.39065	46.9583	48.176	49.1419	3.29936	3.29824	3.30048	37808384	72653483
ENSG00000094796	KRT31	Other	0	17	1593	1248	0.071563	0.063301	0.02484	0.660657	0.251202	2261	0.429828	0.011439	0.013268	0.541319	0.007158	0.005719	0.038462	0.00534	0.001936	0.002446	0.038995	0.005963	0.578973	-0.259504	0.92863	1.30282	0.549616	0.332776	38.7549	74.4407	78.0438	4.16867	4.13691	4.20042	36805437	14568304
ENSG00000095627	TDRD1	Other	0	10	5256	3357.75	0.025875	0.012732	0.006775	0.724429	0.256064	47643	0.388392	0.019799	0.010075	0.239583	0.005439	0.009983	0.161734	0.006918	0.009349	0.031794	0.00699	0.007071	1.33099	-0.947586	1.88205	2.28646	1.47764	0.51811	46.6532	48.67	50.299	4.24608	4.9108	3.58136	19419201	75520595
ENSG00000095970	TREM2	Other	0	6	1057	636.75	0.037843	0.035336	0.017275	0.678916	0.268473	3623	0.532156	0.025945	0.011593	0.276596	0.004534	0.012421	0.202128	0.007368	0.004808	0.008812	0.012852	0.012144	1.43912	-0.06742	2.72226	4.91097	0.523548	0.460236	54.1806	51.5279	52.3027	4.01801	4.10537	3.93064	41236562	19201563
ENSG00000095981	KCNK16	Other	0	6	1226	853.5	0.034258	0.024605	0.011716	0.686702	0.276977	6597	0.537298	0.019368	0.010762	0.352202	0.004019	0.013618	0.25	0.008949	0.007689	0.010092	0.011426	0.012297	1.69954	0.054458	1.64277	2.26161	1.03241	0.755807	66.9737	39.441	40.6494	4.59789	4.55415	4.64162	39394377	21043748
ENSG00000096080	MRPS18A	Other	0	6	1282	590	0.053042	0.067797	0.020339	0.648814	0.263051	15193	0.482933	0.022624	0.007438	0.174556	0.003569	0.009668	0.133721	0.006796	0.004318	0.00757	0.01415	0.013475	1.74595	-0.240164	1.54386	2.56597	0.538343	0.243898	71.2734	71.7157	71.5282	8.32381	8.34322	8.3044	43755263	16682862
ENSG00000096087	GSTA2	Other	0	6	1167	663	0.010283	0.015083	0.003017	0.717647	0.264253	12062	0.407955	0.012821	0.021555	0.750124	0.012093	0.018409	0.384615	0.013653	0.013901	0.044569	0.019993	0.015599	1.14712	-0.971828	1.5169	2.53386	0.49139	0.458169	47.7586	72.0842	70.3314				52729565	7708560
ENSG00000096746	HNRNPH3	Other	0	10	2292	1012.5	0.031414	0.02963	0.009877	0.702914	0.25758	8761	0.379644	0.028493	0.006392	0.064095	0.0047	0.006952	0.052	0.005631	0.012158	0.063878	0.005203	0.005499	1.46094	-0.690232	0.749675	1.13333	0.370428	0.288681	72.6679	74.9598	74.8077	11.2216	11.2802	11.1631	65607320	29332476
ENSG00000099330	OCEL1	Other	0	19	1090	789	0.084404	0.077313	0.036755	0.634474	0.251458	1878	0.56718	0.095592	0.014909	0.083555	0.007654	0.010621	0.044444	0.007046	0.040789	0.080824	0.011316	0.007907	0.956869	0.887107	3.54408	5.90521	1.19578	0.220076	76.3983	72.5949	74.5256	6.11526	5.95002	6.2805	17199541	11224081
ENSG00000099377	HSD3B7	Other	0	16	2369	931	0.075137	0.063731	0.030791	0.647404	0.258074	1577	0.586557	0.029169	0.005707	0.108696	0.002613	0.004439	0.043478	0.003266	0.002343	0.000968	0.008619	0.004885	1.0447	0.799049	0.676437	1.35532	0	0.163288	75.1224	74.2707	76.5465	5.63117	5.71701	5.54534	30906001	5137301
ENSG00000099399	MAGEB2	Other	0	23	1605	954	0.032399	0.028302	0.01153	0.692662	0.267505	2910	0.507877	0.029452	0.008591	0.186686	0.003187	0	0	0			0.007491	0	0	-0.224785	0.462762	0.462762	0	0	44.2	38.1459	37.2099	7.3932	7.92155	6.86486	30145863	29952874
ENSG00000099624	ATP5D	Other	0	19	995	501	0.160804	0.113772	0.077844	0.578443	0.22994	2078	0.597596	0.077885	0.015881	0.09886	0.008872	0.005288	0.018519	0.004171	0.002113	0.003004	0.01638	0.00452	0.447297	1.45228	4.69681	0.401963	8.98837	0.216658	78.0654	73.5178	78.3131	7.98964	7.7465	8.23279	1194286	27229336
ENSG00000099721	AMELY	Other	0	24	836	601	0.009569	0.009983	0.003328	0.719911	0.266778	7247	0.357005	0.01101	0.013523	0.626639	0.006697	0	0	0			0.011077	0	0	-1.18146				0							6798017	5460561
ENSG00000099749	CYorf15A	Other	0	24	807	463.5	0.04461	0.014024	0.005394	0.72384	0.256742	22033	0.382189	0.014571	0.016248	0.44543	0.009902	0	0	0			0.013414	0	0	-1.00885				0							20200075	7941497
ENSG00000099860	GADD45B	Other	0	19	1363	477	0.107117	0.092243	0.062893	0.625157	0.219706	760	0.653947	0.115789	0.009211	0.056818	0.002976	0.007895	0.011364	0.00744	0.017945	0.040001	0.007102	0.0057	1.1513	1.35201	4.78806	3.04592	6.54416	0.222126	70.7429	75.1317	76.6957	5.62334	5.87716	5.36952	2428196	25995426
ENSG00000099957	P2RX6	Other	0	22	3687	1284	0.040683	0.043094	0.029595	0.672222	0.255088	10093	0.549471	0.034595	0.011889	0.194748	0.005337	0.009687	0.111429	0.006041	0.011666	0.024565	0.01198	0.008863	1.09433	0.316578	2.45544	3.58085	1.32727	0.295818	64.2656	75.8663	77.265				19706217	6876217
ENSG00000099958	DERL3	Other	0	22	3338	639.75	0.04973	0.07542	0.044158	0.608206	0.272216	1172	0.632879	0.073254	0.017065	0.128125	0.008286	0.006814	0.011628	0.006434	0.015968	0.032473	0.014703	0.00479	0.536358	0.931763	1.85125	2.55031	1.16549	0.278369	71.3287	76.0326	77.273	4.78569	5.32233	4.24905	22508945	9678945
ENSG00000099960	SLC7A4	Other	0	22	2316	1902	0.075993	0.05205	0.03102	0.643849	0.273081	1525	0.624262	0.062951	0.006557	0.041667	0.004199	0.009836	0.083333	0.004899	0.020194	0.056027	0.004872	0.007491	2.01478	0.972441	2.45544	3.58085	1.32727	0.295818	63.4502	75.3457	76.7752	3.37413	3.32938	3.41888	19714927	6884927
ENSG00000099985	OSM	Other	0	22	2122	500	0.065033	0.058	0.023333	0.6584	0.260267	1884	0.613804	0.052687	0.007962	0.090669	0.003362	0.009484	0.08	0.005562	0.012741	0.033938	0.007472	0.008302	1.59993	0.83122	0.851942	0.748841	0.949617	0.194791	69.1353	72.5849	74.6706	3.75736	3.69992	3.81479	20700602	16160830
ENSG00000100010	MTP18	Other	0	22	1169	441	0.080411	0.071806	0.035525	0.634618	0.25805	2153	0.548537	0.04366	0.011147	0.12766	0.005828	0.009754	0.053191	0.007771	0.003467	0.004072	0.012865	0.008751	1.17528	0.498758	0.228442	0.022041	0.441037	0.242646	68.1103	69.8505	72.3185	4.25486	4.26756	4.24217	20538052	16323380
ENSG00000100056	DGCR14	Other	0	22	5384	1425	0.067979	0.065965	0.032281	0.649965	0.251789	8880	0.54371	0.04016	0.01723	0.255175	0.007274	0.009652	0.077348	0.006819	0.015898	0.057557	0.02156	0.009535	0.752417	0.359796	2.45544	3.58085	1.32727	0.296567	73.4024	68.1045	70.1409	5.79476	5.86136	5.72816	17504991	4674991
ENSG00000100058	CRYBB2	Other	0	22	763	612	0.060288	0.047386	0.021242	0.685948	0.245425	11336	0.483947	0.022684	0.021613	0.540558	0.009568	0.010295	0.15	0.007052	0.013499	0.03325	0.032178	0.011945	0.639809	-0.346183	2.94796	2.44063	3.44789	0.321505	56.2552	35.0758	36.218	5.76546	5.91729	5.61362	23951724	11121724
ENSG00000100075	SLC25A1	Other	0	22	1561	930	0.134529	0.096774	0.055914	0.611828	0.235484	1606	0.695274	0.118159	0.009963	0.052697	0.004237	0.005597	0.010526	0.004937	0.017186	0.022372	0.007692	0.004039	0.754601	1.66967	2.45544	3.58085	1.32727	0.296567	72.5296	68.1574	69.9038	7.404	7.21398	7.59403	17544676	4714676
ENSG00000100078	PLA2G3	Other	0	22	2697	1524	0.050426	0.049869	0.015748	0.670735	0.263648	3102	0.556738	0.026435	0.017086	0.426829	0.00596	0.008704	0.195122	0.003642	0.016458	0.038361	0.025283	0.012174	0.684263	0.478207	0.228442	0.022041	0.441037	0.242646	67.3716	73.0624	74.2902	4.33755	3.93829	4.73681	19827738	17033694
ENSG00000100097	LGALS1	Other	0	22	556	402	0.093525	0.064677	0.039801	0.644776	0.250746	3639	0.564441	0.061006	0.010168	0.081081	0.00556	0.008519	0.054054	0.00556	0.006291	0.010572	0.008829	0.007081	1.12537	0.631505	1.33628	2.47597	0.18323	0.18468	75.3221	75.5755	77.6012	9.98944	9.35276	10.6261	13287776	23573656
ENSG00000100100	PIK3IP1	Other	0	22	2684	742.5	0.043964	0.065993	0.040404	0.651313	0.24229	8162	0.504883	0.043457	0.010782	0.112773	0.006148	0.008301	0.064607	0.005743	0.028068	0.086106	0.011447	0.008004	1.03411	0.024508	1.27483	1.38623	1.16707	0.32218	73.6703	71.6541	74.9152	4.76625	4.28055	5.25195	19678396	17183036
ENSG00000100101	NOL12	Other	0	22	2840	636	0.058451	0.08805	0.022013	0.62956	0.260377	4286	0.551371	0.049744	0.012133	0.112568	0.006875	0.010228	0.070093	0.007094	0.009872	0.017452	0.01424	0.010638	1.13231	0.373823	1.33628	2.47597	0.18323	0.18468	75.3885	75.4892	77.6753	5.91275	5.91812	5.90738	13275572	23585860
ENSG00000100104	SRRD	Other	0	22	1290	1014	0.068217	0.054241	0.026627	0.668245	0.250888	6722	0.433156	0.020704	0.009521	0.208375	0.005317	0.009613	0.107143	0.007551	0.004423	0.00749	0.014855	0.010857	1.3561	-0.421513	4.76868	4.99621	4.53166	0.567521	76.4741	65.009	65.69				24477561	12383871
ENSG00000100116	GCAT	Other	0	22	1827	1293	0.095238	0.071926	0.028616	0.639288	0.26017	7433	0.52411	0.03358	0.013992	0.204329	0.007378	0.008596	0.116	0.004864	0.00508	0.009106	0.019413	0.011453	0.825242	0.31793	1.33628	2.47597	0.18323	0.18468	77.0122	76.0882	77.7635	6.87664	7.24258	6.51069	13152939	23708493
ENSG00000100121	GGTLC2	Other	0	22	1189	692	0.070648	0.065029	0.044798	0.641811	0.248362	637	0.642072	0.028257	0.031397	0.833333	0.008078	0.00314	0	0.003231	0.0055	0.004525	0.059375	0.002074	0.134318	0.610234	1.94417	2.89604	0.994508	0.614702	25.0061	31.6026	31.6729				21319464	8489464
ENSG00000100216	TOMM22	Other	0	22	1376	423	0.040698	0.056738	0.047281	0.656265	0.239716	1433	0.51325	0.051604	0.006978	0.108184	0.001472	0.004184	0.027027	0.002941	0.02852	0.042595	0.007104	0.003464	0.805348	0.017226	1.44345	2.89953	0	0.243994	75.0057	71.8582	73.7454	8.529	8.75561	8.3024	12282128	24579304
ENSG00000100219	XBP1	Other	0	22	2012	832.5	0.057654	0.045946	0.025526	0.675375	0.253153	3984	0.42008	0.022977	0.008032	0.163862	0.004367	0.008242	0.108696	0.005879	0.006796	0.019846	0.010478	0.008965	1.37824	-0.288066	0.85306	0.609118	1.0953	0.347792	74.5972	71.2454	74.2322	8.49807	8.48933	8.50681	22167880	14693552
ENSG00000100220	C22orf28	Other	0	22	2018	1512	0.040634	0.028439	0.008598	0.704233	0.25873	22598	0.405572	0.025257	0.010753	0.190973	0.006083	0.013556	0.171329	0.009468	0.014787	0.033902	0.009715	0.01154	1.69327	-0.787434	1.4777	2.33546	0.619845	0.432044	50.5248	59.6136	60.9109	5.57361	5.62861	5.51861	18565531	18295901
ENSG00000100249	C22orf31	Other	0	22	1070	867	0.028037	0.023068	0.009227	0.704729	0.262976	2174	0.455464	0.029385	0.01058	0.219152	0.004265	0.013315	0.234375	0.006623	0.019974	0.060673	0.008061	0.010074	1.69047	-0.479214	0.85306	0.609118	1.0953	0.347792	74.2463	71.6919	70.6821	4.76481	4.30192	5.2277	21905149	14956283
ENSG00000100276	RASL10A	Other	0	22	1787	474	0.216004	0.170886	0.103376	0.52616	0.199578	1040	0.591346	0.094231	0.010577	0.081633	0.003185	0.004808	0.020408	0.003185	0.064273	0.130701	0.015626	0.005163	0.610538	1.88378	0.851942	0.748841	0.949617	0.194791	75.2268	73.3284	74.4483	4.36923	4.81744	3.92102	21651097	15210335
ENSG00000100281	HMGXB4	Other	0	22	4206	1582	0.020922	0.01791	0.007796	0.709735	0.26456	34028	0.412755	0.024161	0.008258	0.148393	0.004788	0.009735	0.123786	0.006911	0.003457	0.006079	0.006056	0.007122	1.58338	-0.758985	1.58302	1.91272	1.252	0.485291	71.0556	70.2182	73.5534	8.33663	8.33724	8.33602	15688788	21172644
ENSG00000100288	CHKB	Other	0	22	1595	1182	0.106583	0.063452	0.029611	0.660575	0.246362	2413	0.582677	0.046415	0.008288	0.098214	0.003911	0.005387	0.0625	0.002608	0.063955	0.121728	0.008816	0.005688	0.873069	1.04437				0.225795	70.8845	70.6655	74.135	7.10339	7.14263	7.06414	325176	36536256
ENSG00000100379	KCTD17	Other	0	22	1926	913.5	0.102804	0.076081	0.039956	0.64127	0.242693	9826	0.595106	0.043887	0.012518	0.166962	0.005429	0.012236	0.112903	0.007615	0.004699	0.00727	0.016184	0.013473	1.31292	0.759119	3.3223	5.75529	0.89677	0.330268	52.5369	65.1984	66.5861	5.28745	5.33259	5.24232	13907963	22953469
ENSG00000100441	KIAA0323	Other	0	14	6293	2031	0.039091	0.047267	0.014771	0.671787	0.266174	5090	0.487089	0.026604	0.011198	0.251081	0.004642	0.008803	0.132353	0.005426	0.016874	0.051946	0.014986	0.009901	1.05584	0.003781	2.3631	2.74111	1.97513	0.380315	62.8594	70.1241	71.0516	7.4847	7.22049	7.74892	23974683	7404683
ENSG00000100448	CTSG	Other	0	14	924	762	0.069264	0.057743	0.018373	0.659843	0.264042	1818	0.526113	0.025289	0.013751	0.239262	0.007901	0.005498	0.065217	0.003948	0.017816	0.038415	0.019029	0.006371	0.536978	-0.097713	1.15143	1.01285	1.29129	0.696555	48.1059	58.9504	59.3318	3.44167	3.36608	3.51725	24113935	7543935
ENSG00000100450	GZMH	Other	0	14	902	518	0.031042	0.028314	0.011583	0.68816	0.271943	2248	0.512561	0.007933	0.015125	0.785044	0.008968	0.012781	0.5	0.008885	0.008238	0.014308	0.028399	0.020271	1.13505	-0.272796	1.15143	1.01285	1.29129	0.696555	45.4703	55.4629	56.0157	3.43187	3.38777	3.47597	24147119	7577119
ENSG00000100453	GZMB	GWAS	2	14	955	658.5	0.041885	0.036446	0.013667	0.690205	0.259681	2342	0.529035	0.01281	0.013664	0.5	0.007353	0.011529	0.066667	0.010813	0.068206	0.102127	0.023298	0.009893	1.13331	-0.110645	1.15143	1.01285	1.29129	0.696555	44.3081	53.0207	53.5438	3.61562	3.48814	3.74309	24171665	7601665
ENSG00000100526	CDKN3	Other	0	14	863	352	0.039397	0.02178	0.006629	0.704167	0.267424	22276	0.401361	0.02005	0.010729	0.217179	0.006505	0.00998	0.15625	0.006988	0.009479	0.035229	0.009311	0.008324	1.24945	-0.826161	1.99783	1.94437	2.05129	0.620768	67.5889	73.462	73.4238	7.9591	8.38342	7.53477	52423506	37375079
ENSG00000100567	PSMA3	Other	0	14	925	762	0.036757	0.019685	0.011811	0.713123	0.255381	26120	0.402793	0.024192	0.009954	0.170914	0.005964	0.0087	0.099369	0.006452	0.009441	0.03865	0.007617	0.006557	1.17396	-0.826008	0.972579	1.29847	0.646689	0.670374	71.1985	60.1445	61.6578	6.62212	6.68158	6.56267	48573674	41224911
ENSG00000100577	GSTZ1	Other	0	14	1612	553.8	0.074442	0.032142	0.015529	0.690791	0.261538	21184	0.498163	0.03231	0.013737	0.226459	0.006634	0.010644	0.090379	0.007982	0.011162	0.022719	0.011862	0.008419	1.0408	-0.124918	1.87305	2.68289	1.06063	0.379626	72.7013	65.4512	67.5365	8.17731	8.17305	8.18157	29512315	60286270
ENSG00000100632	ERH	Other	0	14	793	309	0.050441	0.029126	0.009709	0.711974	0.249191	17334	0.40107	0.024279	0.010153	0.175831	0.006031	0.014614	0.172986	0.010673	0.006115	0.01629	0.009415	0.012637	1.93322	-0.748932	1.60595	2.73216	0.470331	0.305216	66.9804	67.1546	66.1928	11.2425	11.2794	11.2056	37442898	52355687
ENSG00000100739	BDKRB1	Other	0	14	1299	1056	0.060046	0.045455	0.015152	0.658144	0.28125	7233	0.429202	0.019854	0.007742	0.215873	0.003526	0.011168	0.236111	0.006611	0.0173	0.060894	0.012133	0.015084	1.93746	-0.566023	2.18784	3.08389	1.30179	0.553248	53.8165	68.4102	67.0081	3.92648	3.92882	3.92415	10572010	79226575
ENSG00000100744	C14orf129	Other	0	14	2167	414	0.019382	0.024155	0.014493	0.703865	0.257488	21520	0.390849	0.019635	0.00934	0.220094	0.005119	0	0	0			0.008919	0	0	-0.81083	2.18784	3.08389	1.30179	0.553248	61.6935	62.1905	60.7715	9.03956	9.23631	8.84282	10457089	79341496
ENSG00000100764	PSMC1	Other	0	14	1586	1317	0.031526	0.02202	0.009871	0.709036	0.259074	14466	0.43577	0.03051	0.013895	0.20165	0.007986	0.009595	0.076923	0.007476	0.010717	0.040514	0.010103	0.006995	0.927522	-0.535736	2.78299	3.45167	2.11945	0.562894	55.4875	53.0952	54.5212	10.1034	10.0123	10.1944	16567902	73230683
ENSG00000100823	APEX1	Other	0	14	1547	951	0.071105	0.046267	0.014721	0.675499	0.263512	1083	0.422406	0.045914	0.012004	0.100554	0.007742	0.012856	0.04	0.01155	0.006055	0.012465	0.009882	0.009652	1.43853	0.093719	1.04579	1.15856	0.934718	0.641513	74.2827	60.62	62.8654	10.3341	10.3393	10.3289	19994447	3424447
ENSG00000100829	PPP1R3E	Other	0	14	4495	1044	0.085428	0.177203	0.087165	0.52069	0.214943	2430	0.491163	0.036169	0.016461	0.216176	0.008966	0.006576	0.022727	0.00597	0.009246	0.016346	0.042976	0.007136	0.536611	0.238993	2.04123	2.41497	1.66501	0.278346	70.2597	68.8252	68.9914				22838433	6268433
ENSG00000100836	PABPN1	Other	0	14	3927	900	0.071301	0.087222	0.043889	0.630111	0.238778	1939	0.459515	0.050542	0.009799	0.071429	0.006518	0.006704	0.020408	0.005975	0.002582	0.003825	0.010337	0.005545	0.91902	0.202556	2.04123	2.41497	1.66501	0.278346	69.8942	67.282	67.5307	6.97476	6.83891	7.11061	22862269	6292269
ENSG00000100842	EFS	Other	0	14	3115	1540.5	0.075762	0.040247	0.018176	0.666407	0.27517	6090	0.496892	0.030095	0.01445	0.240073	0.007449	0.007687	0.076087	0.005565	0.009348	0.024682	0.014626	0.006771	0.714566	0.268813	2.04123	2.41497	1.66501	0.278346	69.7629	64.5264	65.5342	7.02505	6.6627	7.3874	22900068	6330068
ENSG00000100884	CPNE6	Other	0	14	2170	1668	0.079263	0.059353	0.026978	0.656715	0.256954	5002	0.579797	0.027097	0.008397	0.169692	0.003904	0	0	0			0.012636	0	0	0.378541	2.3631	2.74111	1.97513	0.380315	72.2629	71.1475	72.7865	3.72696	3.72834	3.72558	23613555	7043555
ENSG00000100889	PCK2	Other	0	14	2557	1618.5	0.061791	0.053445	0.013284	0.665431	0.267841	7288	0.521781	0.029041	0.013172	0.274035	0.00537	0.006301	0.075472	0.004233	0.007619	0.016536	0.018219	0.00685	0.642551	0.166728	2.3631	2.74111	1.97513	0.380315	73.5594	72.3385	73.3027	6.88534	7.09587	6.6748	23638251	7068251
ENSG00000100897	WDR23	Other	0	14	4274	1465.5	0.058025	0.055271	0.009894	0.672262	0.262573	6139	0.482938	0.020149	0.013194	0.331453	0.00665	0.008612	0.185484	0.004975	0.005324	0.015358	0.02279	0.013597	0.876731	-0.104142	2.3631	2.74111	1.97513	0.380315	74.1572	73.2139	73.6343	6.43932	6.30193	6.57672	23659074	7089074
ENSG00000100906	NFKBIA	Other	0	14	1551	948	0.078659	0.053797	0.026371	0.666878	0.252954	1673	0.597735	0.108462	0.011955	0.077153	0.004023	0.006555	0.010989	0.006016	0.023966	0.059849	0.006833	0.004603	0.73655	0.770634	0.55273	0.488457	0.597003	0.168799	67.1835	76.2424	74.4495	6.74145	6.65605	6.82684	34942089	18372089
ENSG00000100908	FAM158A	Other	0	14	1130	493.5	0.115044	0.057751	0.029382	0.661803	0.251064	1489	0.474213	0.045546	0.008731	0.058982	0.006333	0.006698	0	0.007018	0.008522	0.011212	0.007597	0.004644	1.03045	0.630978	2.3631	2.74111	1.97513	0.380315	74.3764	73.9757	73.9576	7.87499	7.84506	7.90492	23679326	7109326
ENSG00000100911	PSME2	Other	0	14	859	729	0.034924	0.020576	0.004115	0.70631	0.268999	2423	0.481634	0.014032	0.00908	0.264706	0.005442	0.006191	0.029412	0.00586	0.003249	0.004925	0.00929	0.004744	0.915807	-0.161819	2.3631	2.74111	1.97513	0.380315	74.3768	74.1239	74.0321	9.9584	9.90311	10.0137	23684054	7114054
ENSG00000100938	GMPR2	Other	0	14	2032	1041	0.051181	0.024976	0.007685	0.6935	0.273839	4763	0.448175	0.014687	0.008608	0.24301	0.005114	0.009232	0.128571	0.007453	0.012171	0.031713	0.009616	0.00838	1.44056	-0.404419	2.3631	2.74111	1.97513	0.380315	72.2074	75.3364	75.7736	7.67513	7.61455	7.73571	23774886	7204886
ENSG00000100941	PNN	Other	0	14	3606	2148	0.034387	0.034916	0.007914	0.709404	0.247765	4394	0.404515	0.032054	0.017524	0.262698	0.009405	0.01219	0.084507	0.009795	0.006378	0.010938	0.015844	0.009899	0.934318	-0.619484	0.537803	0.371426	0.707072	0.433366	75.5606	72.3055	72.7526	8.81027	8.9437	8.67684	38718155	22148155
ENSG00000100949	RABGGTA	Other	0	14	2186	1698	0.089661	0.053592	0.013545	0.663486	0.269376	3793	0.556755	0.019489	0.007118	0.148805	0.004302	0.009745	0.148649	0.006984	0.006623	0.022598	0.010829	0.0126	1.83872	0.404	2.3631	2.74111	1.97513	0.380315	71.051	74.8919	76.1411	6.69954	6.83177	6.56731	23807652	7237652
ENSG00000100968	NFATC4	Other	0	14	4896	2703	0.055964	0.057344	0.025527	0.649945	0.267185	6652	0.540114	0.029147	0.010072	0.195994	0.00449	0.004958	0.030928	0.004178	0.0022	0.002373	0.014158	0.004489	0.66117	0.397323	2.3631	2.74111	1.97513	0.380315	66.8569	72.1629	74.2828	5.69868	5.6901	5.70727	23912869	7342869
ENSG00000100979	PLTP	GWAS	2	20	1843	1336	0.080304	0.05514	0.020709	0.650499	0.273653	11533	0.505787	0.04094	0.010232	0.141902	0.004611	0.009328	0.092827	0.005764	0.009227	0.027157	0.010824	0.008868	1.22458	0.132288	0.244525	0.316976	0.172073	0.279035	76.8377	75.4195	75.6322	8.19618	7.52443	8.86793	18468448	16817117
ENSG00000100985	MMP9	Other	0	20	2335	2118	0.140471	0.095373	0.057602	0.607649	0.239377	5301	0.545506	0.05754	0.009998	0.088518	0.005204	0.00771	0.035948	0.005986	0.005873	0.012141	0.011605	0.007066	1.03574	0.673811	2.06611	3.74966	0.387927	0.535335	72.039	71.312	73.0351	5.96649	5.05814	6.87485	18361184	16924381
ENSG00000100987	VSX1	Mendelian	1	20	2795	767.4	0.079428	0.107376	0.068283	0.590983	0.233359	8072	0.444816	0.031923	0.009044	0.15135	0.004351	0.012992	0.127907	0.009202	0.041258	0.084899	0.018823	0.019173	1.92959	-0.217308	0.069655	0.085762	0.035699	0.493996	49.6958	66.2196	66.7296	3.4905	3.47855	3.50245	25005558	2144841	1	1
ENSG00000101084	C20orf24	Other	0	20	1223	369	0.081766	0.058266	0.028455	0.665447	0.247832	5518	0.485012	0.043798	0.015585	0.124132	0.010613	0.011309	0.057377	0.009198	0.007268	0.009957	0.014295	0.009464	0.974599	-0.117297	0.719083	1.43201	0	0.223917	74.6905	74.7326	75.4521	9.52529	9.70081	9.34977	27764987	7520578
ENSG00000101132	PFDN4	Other	0	20	1345	399	0.040149	0.025063	0.015038	0.727318	0.232581	10625	0.416252	0.028558	0.011953	0.194444	0.006588	0.011085	0.121711	0.007833	0.006913	0.015976	0.009665	0.008747	1.24565	-0.71276	1.86974	1.33503	2.40446	0.629035	40.2708	55.2995	55.7633	7.02946	7.11953	6.93939	10172061	25113504
ENSG00000101138	CSTF1	Other	0	20	2323	1290	0.064572	0.046512	0.024806	0.680465	0.248217	9654	0.401714	0.025604	0.016781	0.315559	0.00893	0.010737	0.116935	0.007947	0.008773	0.022624	0.020753	0.010846	0.859442	-0.609688	3.11339	4.43089	1.7802	0.582874	40.5017	72.1393	73.8411	7.8974	7.96065	7.83416	8028979	27256586
ENSG00000101158	TH1L	Other	0	20	2255	1767	0.067406	0.039615	0.026033	0.684324	0.250028	11562	0.47767	0.038895	0.012022	0.177894	0.005309	0.008691	0.095133	0.005193	0.02799	0.074289	0.010681	0.007322	0.971027	-0.131677	1.86601	1.7115	2.01822	0.462648	58.3304	57.6599	61.7892	8.96518	8.99716	8.93321	5439321	29846244
ENSG00000101160	CTSZ	Other	0	20	1585	895.5	0.094637	0.06756	0.037409	0.662312	0.232719	23470	0.515216	0.042673	0.011334	0.160755	0.004673	0.009096	0.11255	0.004484	0.041999	0.102754	0.013956	0.010574	1.07794	0.188504	1.86601	1.7115	2.01822	0.462648	57.638	57.528	61.6341	5.19412	5.21152	5.17671	5432823	29852742
ENSG00000101166	SLMO2	GWAS	2	20	2562	534	0.021077	0.015918	0.012172	0.720974	0.250936	7131	0.420927	0.03698	0.012621	0.17823	0.006262	0.008405	0.07197	0.005964	0.017331	0.050728	0.007351	0.005445	0.894452	-0.439669	0	0	0	0.482284	52.5602	56.3933	60.2689	9.56733	9.51806	9.6166	5389518	29896047
ENSG00000101193	C20orf11	Other	0	20	4423	681	0.058331	0.051395	0.022026	0.686637	0.239941	5958	0.488591	0.055369	0.015609	0.148535	0.007818	0.008389	0.045455	0.006217	0.01681	0.068671	0.013002	0.006605	0.721899	-0.046758	0	0	0	0.267323	74.0071	67.4634	72.6628	9.61355	9.76431	9.4628	1390887	33894678
ENSG00000101200	AVP	Mendelian	1	20	633	531	0.224329	0.13936	0.096045	0.559699	0.204896	1547	0.663871	0.104516	0.0181	0.111327	0.007219	0.007742	0.037037	0.004323	0.010401	0.020086	0.019555	0.007581	0.574536	1.83348	1.89194	1.50731	2.27845	0.272146	69.3368	75.166	74.6371	3.79111	3.78926	3.79296	3012279	24138120	1	1
ENSG00000101361	NOP56	Other	0	20	1968	1326	0.072154	0.046003	0.015837	0.679412	0.258748	3827	0.532759	0.051684	0.013065	0.116283	0.00744	0.011224	0.070707	0.007982	0.021577	0.078745	0.010404	0.008676	1.15393	0.458076	2.83551	0.650529	5.01297	0.419587	60.4502	62.7527	64.7271	9.26663	9.47575	9.05751	2584077	24566322
ENSG00000101365	IDH3B	Other	0	20	1521	928	0.063116	0.052443	0.029454	0.67306	0.245043	4275	0.502103	0.026168	0.007953	0.107268	0.005284	0.007944	0.125	0.004798	0.008809	0.024593	0.009182	0.009785	1.34161	-0.079506	2.83551	0.650529	5.01297	0.419587	60.9909	63.0408	65.1309	8.53053	8.57085	8.4902	2589943	24560456
ENSG00000101405	OXT	Other	0	20	512	372	0.183594	0.11828	0.091398	0.577419	0.212903	385	0.774026	0.238961	0.031169	0.097826	0.010239	0.007792	0.032609	0	0.081676	0.056463	0.017483	0.003857	0.335796	1.61874	1.89194	1.50731	2.27845	0.272146	68.8901	74.9026	74.3577	4.16757	4.37059	3.96454	3000714	24149685
ENSG00000101435	CST9L	Other	0	20	953	438	0.016789	0.013699	0.009132	0.718265	0.258904	3050	0.497221	0.013076	0.009508	0.426254	0.003987	0.010134	0.325	0.005962	0.006129	0.005836	0.008702	0.008735	1.43159	-0.390965	0.997867	1.95638	0.049153	0.687598	51.0873	42.9237	38.6354	4.84316	3.6436	6.04272	23495380	3655019
ENSG00000101438	SLC32A1	Other	0	20	2574	1572	0.162393	0.097964	0.077608	0.60369	0.220738	2336	0.602054	0.10184	0.017551	0.079866	0.010486	0.011553	0.046218	0.007623	0.004601	0.00526	0.014154	0.009129	0.884157	1.32954	1.24775	2.27003	0.233901	0.345177	68.2734	51.5773	54.0559	3.37387	3.34165	3.40608	25646990	9638575
ENSG00000101444	AHCY	Mendelian	1	20	2137	1293	0.066448	0.059551	0.033256	0.665893	0.241299	20870	0.512943	0.035916	0.009008	0.140083	0.004125	0.00917	0.098404	0.005846	0.012356	0.04531	0.011089	0.009753	1.36731	-0.031987	0.065461	0.135957	0	0.208071	73.0934	75.4273	77.6941	9.55162	9.66593	9.43731	30092690	5192875	0	0
ENSG00000101446	SPINT3	Other	0	20	476	234	0.042017	0.044872	0.019231	0.659829	0.276068	2686	0.424479	0.006696	0.008563	0.500372	0.005247	0.009673	0.388889	0.007116	0.022619	0.065632	0.025915	0.022146	1.51725	-0.899599	0.244525	0.316976	0.172073	0.279035	59.0936	63.5381	64.3967				18859868	16425697
ENSG00000101448	WFDC6	Other	0	20	4275	373.5	0.018246	0.017849	0.012494	0.716466	0.253191	9274	0.449305	0.013792	0.011645	0.39092	0.006342	0.014223	0.328125	0.009833	0.018708	0.028674	0.011521	0.012902	1.64043	-0.697134	0.244525	0.316976	0.172073	0.279035	57.9492	62.9702	63.6313	5.65952	4.57457	6.74446	18832937	16452628
ENSG00000101608	MYL12A	Other	0	18	1221	510	0.050778	0.021569	0.005882	0.719216	0.253333	7469	0.376036	0.026478	0.010309	0.146641	0.006601	0.008291	0.070707	0.006593	0.003728	0.005369	0.007911	0.006267	1.08022	-0.770818	3.28038	4.30444	2.26346	0.238386	65.8627	62.5942	63.7193	10.3399	10.2488	10.4311	3241877	12841020
ENSG00000101751	POLI	Other	0	18	6056	2179.5	0.019485	0.016747	0.005735	0.713788	0.26373	22624	0.354569	0.01401	0.013393	0.362818	0.008428	0.010265	0.191824	0.007685	0.01232	0.029445	0.012092	0.008698	1.02951	-1.11342	0.575427	0.310428	0.840426	0.459547	67.68	51.5667	53.2316	9.09582	9.18253	9.0091	26052930	33981326
ENSG00000102050	PRAF2	Other	0	23	1665	504	0.0997	0.127976	0.072421	0.557341	0.242262	1178	0.611017	0.061017	0.022071	0.139125	0.014465	0	0	0			0.025867	0	0	0.907403	1.03622	1.03622	0	0	75.7339	72.9196	74.5272	7.84551	7.30839	8.38264	48817184	11281553
ENSG00000102096	PIM2	Other	0	23	2054	930	0.059396	0.056989	0.02043	0.650538	0.272043	3765	0.525743	0.049894	0.008499	0.101144	0.003634	0	0	0			0.008128	0	0	0.320747	1.03622	1.03622	0	0	71.3527	69.3311	73.5069	8.63145	9.01997	8.24292	48658317	11440420
ENSG00000102239	BRS3	Other	0	23	1413	1194	0.03397	0.021776	0.01005	0.691625	0.276549	3058	0.359686	0.016335	0.010464	0.260255	0.006316	0	0	0			0.010036	0	0	-1.08041	0.921395	0.921395	0	0	42.5498	53.7678	54.7996	3.65625	3.66598	3.64653	19513727	75301290
ENSG00000102317	RBM3	Other	0	23	2631	373.2	0.042569	0.045016	0.021436	0.672454	0.261093	1331	0.495495	0.081081	0.01127	0.083396	0.004906	0	0	0			0.007053	0	0	-0.119759	1.03622	1.03622	0	0	69.5843	71.9916	74.0507	9.39296	9.43907	9.34685	48319761	11778976
ENSG00000102468	HTR2A	Other	0	13	3009	1410	0.030575	0.029078	0.019149	0.694043	0.25773	59564	0.393838	0.013545	0.013397	0.389201	0.008237	0.011315	0.209158	0.008599	0.008008	0.022693	0.017034	0.01205	1.13444	-0.996529	1.03165	1.89265	0.165451	0.747539	44.2318	54.837	54.0137	4.73686	4.77743	4.6963	46336845	29402845
ENSG00000102802	C13orf33	Other	0	13	2343	906	0.074264	0.050773	0.033113	0.666004	0.25011	16987	0.44873	0.01952	0.012892	0.31364	0.006905	0.012465	0.228916	0.008155	0.007134	0.021113	0.020523	0.017054	1.29865	-0.523906	2.22749	2.21938	2.22561	0.525689	39.6317	67.2618	67.2165	5.27571	5.0405	5.51092	30388003	13454003
ENSG00000102837	OLFM4	Other	0	13	2826	1527	0.021939	0.024231	0.011133	0.702554	0.262083	20371	0.397314	0.01392	0.010211	0.310331	0.005974	0.010587	0.207746	0.007804	0.005693	0.010623	0.011716	0.010517	1.39272	-0.919498	0.750119	1.32115	0.17	0.703445	55.4539	31.2517	21.6667	4.59941	4.71292	4.48591	52512573	35578573
ENSG00000102878	HSF4	Mendelian	1	16	2535	1473	0.145957	0.067889	0.03666	0.642634	0.252817	3957	0.598686	0.057114	0.00834	0.070796	0.004556	0.004802	0.035398	0.002948	0.00774	0.018797	0.007734	0.004298	0.773348	1.46577	0.476604	0.933209	0	0.144685	71.1666	74.5211	75.5575	3.82124	3.8256	3.81688	23069151	29714801	1	0
ENSG00000102890	ELMO3	Other	0	16	2531	2133	0.095614	0.069073	0.025629	0.648914	0.256384	2372	0.657454	0.064489	0.011804	0.104597	0.005408	0.002513	0.012987	0.001791	0.027033	0.014912	0.010734	0.002059	0.285897	1.17014	0.476604	0.933209	0	0.144685	70.9101	74.1403	75.7034	3.95146	3.98704	3.91588	23034280	29749672
ENSG00000102901	CENPT	Other	0	16	1829	1680	0.063423	0.047024	0.017262	0.664048	0.271667	3841	0.562068	0.028155	0.00729	0.101718	0.004554	0.007423	0.072727	0.005531	0.00457	0.008913	0.007807	0.007093	1.36765	0.420013	0	0	0	0.16811	77.887	74.5946	78.7106	6.70962	6.90143	6.51781	22404822	30379130
ENSG00000102924	CBLN1	Other	0	16	1512	576	0.115079	0.076389	0.048611	0.636806	0.238194	1480	0.608108	0.110811	0.015541	0.091463	0.006079	0.007432	0.018293	0.006079	0.008251	0.011917	0.010858	0.005269	0.642392	1.74861	0.730054	1.00539	0.457206	0.624901	49.2253	21.9483	19.6793	5.30527	5.12662	5.48392	40955557	11828395
ENSG00000102931	ARL2BP	Other	0	16	2100	486	0.049524	0.022634	0.010288	0.710288	0.25679	6404	0.451779	0.02965	0.00812	0.126395	0.004506	0.00671	0.084211	0.004342	0.006077	0.00925	0.006061	0.00499	1.11002	-0.329422	2.00157	4.00315	0	0.156398	63.464	72.0171	76.1621	6.88917	6.44801	7.33034	32986462	19797490
ENSG00000102962	CCL22	Other	0	16	2892	276	0.033195	0.072464	0.036232	0.636957	0.254348	4485	0.500668	0.018708	0.011817	0.345623	0.005453	0.010245	0.142857	0.007717	0.012391	0.037578	0.028519	0.015267	1.16448	-0.098688	2.00157	4.00315	0	0.156398	59.6936	71.2304	72.4829	4.43374	4.30721	4.56027	32873345	19910607
ENSG00000102977	ACD	Other	0	16	1716	1624.5	0.101399	0.067713	0.034472	0.638596	0.259218	1238	0.610662	0.063005	0.012116	0.141026	0.003448	0.001616	0.025641	0	0.003344	0.003456	0.011751	0.001736	0.179091	1.37327	0	0	0	0.16811	76.2685	74.6207	75.3241	7.44442	7.7437	7.14514	22576849	30207103
ENSG00000102981	PARD6A	Other	0	16	1262	1035	0.131537	0.096618	0.03285	0.609662	0.26087	568	0.607394	0.056338	0.007042	0.03125	0.005597	0.001761	0	0.001866	0.0087		0.006432	0.001137	0.335796	1.30039	0	0	0	0.16811	76.3067	74.6895	75.405	4.93649	4.97888	4.89409	22573988	30209964
ENSG00000103018	CYB5B	Other	0	16	4286	441	0.025198	0.046485	0.02381	0.684807	0.244898	37351	0.395865	0.021186	0.00921	0.189561	0.005306	0.008827	0.116162	0.006504	0.018591	0.043574	0.012446	0.009854	1.28738	-0.84922	0.718002	0.905985	0.525131	0.139518	74.0961	77.6882	74.6652	8.54085	8.15809	8.92361	20790421	31993531
ENSG00000103066	LYPLA3	Other	0	16	2721	1233	0.058067	0.058394	0.024331	0.65807	0.259205	12959	0.526016	0.029557	0.008874	0.16448	0.004135	0.008544	0.111979	0.005393	0.005784	0.010815	0.012326	0.010088	1.29317	0.1412	0	0	0	0.16811	71.7205	68.9848	71.2075	5.93277	5.88572	5.97981	21982650	30801302
ENSG00000103111	MON1B	Other	0	16	3310	1045.5	0.086405	0.075562	0.031564	0.631181	0.261693	5340	0.481653	0.023721	0.009738	0.181572	0.005563	0.014085	0.164062	0.01044	0.007065	0.014942	0.017231	0.018987	1.94274	0.028909	1.29585	1.23916	1.34534	0.837106	37.6732	35.6225	35.6479	5.49446	5.44332	5.54559	13040565	39743387
ENSG00000103145	HCFC1R1	Other	0	16	1000	392	0.102	0.048469	0.007653	0.661054	0.282823	662	0.619335	0.045317	0.012085	0.066667	0.009494	0.003021	0	0.003165	0.005155	0.006017	0.009507	0.002092	0.335796	1.06417	1.54876	0.399008	2.69482	0.218405	77.6319	72.1904	77.0918	7.35525	7.37162	7.33887	3013457	33029845
ENSG00000103168	TAF1C	Other	0	16	3924	2464.5	0.08002	0.065936	0.026983	0.640454	0.266626	5272	0.572376	0.067829	0.015744	0.134231	0.007122	0.011178	0.041899	0.008943	0.025969	0.05948	0.013412	0.00849	0.953708	0.754869	4.20224	4.86424	3.53449	0.517421	59.0581	64.502	65.5269	6.50758	6.52013	6.49503	6053692	46730260
ENSG00000103241	FOXF1	Other	0	16	2561	1096.5	0.139008	0.115367	0.089831	0.597173	0.197629	1375	0.65843	0.069767	0.015273	0.125091	0.007036	0.015262	0.09375	0.009375	0.011028	0.017995	0.018633	0.016414	1.34221	1.32183	3.55023	1.75766	5.33512	0.36998	50.7398	69.7659	73.5482	5.54865	4.89844	6.19886	3723652	49060300
ENSG00000103254	FAM173A	Other	0	16	1737	699	0.206102	0.137339	0.078684	0.554936	0.229041	266	0.698529	0.102941	0.011278	0.07304	0.004191	0.003676	0	0.004098	0.016476		0.012357	0.002274	0.437851	2.14743	3.54295	2.56897	4.51066	0.220472	75.6891	74.1087	77.6374	6.30086	6.21423	6.38749	711586	35331716
ENSG00000103260	METRN	Other	0	16	1090	876	0.214679	0.139269	0.075342	0.549772	0.235616	1216	0.671875	0.097039	0.012336	0.084746	0.004554	0.005757	0.025424	0.003643	0.011784	0.01161	0.014306	0.005544	0.626819	2.59378	3.54295	2.56897	4.51066	0.220472	75.938	74.1911	77.6923	5.32687	5.6223	5.03144	706326	35336976
ENSG00000103266	STUB1	Other	0	16	1601	906	0.169894	0.098234	0.049669	0.631567	0.22053	1019	0.647338	0.10076	0.011776	0.077916	0.004365	0.008555	0.04717	0.004228	0.011882	0.027814	0.010411	0.007304	0.975787	2.07039	3.54295	2.56897	4.51066	0.220472	77.0118	74.4324	77.7553	8.48124	8.38455	8.57794	671442	35371860
ENSG00000103343	ZNF174	Other	0	16	2560	958.5	0.063281	0.031821	0.006781	0.700365	0.261033	5542	0.437466	0.024114	0.013894	0.224487	0.00869	0.012417	0.156716	0.008851	0.030251	0.065352	0.01323	0.011186	1.20038	-0.181476	1.54876	0.399008	2.69482	0.218405	61.1224	63.6284	64.5579	5.68054	5.80683	5.55426	3395303	32647999
ENSG00000103356	EARS2	Other	0	16	3868	1566	0.046019	0.054917	0.020434	0.66258	0.262069	31364	0.472439	0.029656	0.01084	0.183842	0.005553	0.009875	0.125268	0.006348	0.010701	0.022366	0.013775	0.011085	1.22355	-0.342799	1.58291	1.99623	1.16272	0.59941	64.9525	47.2804	46.1076	6.10998	6.16446	6.0555	23458516	12584786
ENSG00000103490	PYCARD	Other	0	16	925	503	0.147027	0.091451	0.056991	0.623062	0.228496	513	0.660232	0.081081	0.011696	0.120208	0.002121	0.003861	0	0.004202	0.0039	0.00297	0.012315	0.002618	0.443406	0.781819	0.061263	0.122525	0	0.567028	69.6817	71.0945	73.0793	6.59151	6.36871	6.81431	31121031	4922271
ENSG00000103507	BCKDK	Other	0	16	2474	1140.6	0.105901	0.08592	0.038576	0.62539	0.250114	4013	0.567944	0.064211	0.011214	0.108662	0.004527	0.003235	0.011628	0.00266	0.002238	0.003015	0.012167	0.002662	0.387548	0.822738	0.061263	0.122525	0	0.567028	75.2615	75.5295	76.8531	6.40558	6.3755	6.43567	31028174	5015128
ENSG00000103832	AC004460.1-3	Other	0	15	1401	1392	0.044254	0.028736	0.015805	0.704023	0.251437	2971	0.560902	0.026245	0.022215	0.525818	0.008641	0	0	0			0.021194	0	0	0.087232	1.05736	0.951245	1.16273	0.590453	54.4855	54.4001	55.8289				28879041	12119041
ENSG00000104221	BRF2	Other	0	8	1973	1254	0.06589	0.063796	0.023923	0.654226	0.258054	4032	0.477194	0.038671	0.009673	0.109028	0.005676	0.008924	0.089744	0.005673	0.010558	0.034816	0.010669	0.009437	1.23925	-0.05734	0.754738	0.962774	0.546701	0.466437	72.8648	70.231	75.3376	7.27893	7.29728	7.26057	37823566	7634486
ENSG00000104228	TRIM35	Other	0	8	4339	1476	0.072828	0.099593	0.045393	0.61748	0.237534	22064	0.443554	0.018378	0.01056	0.256483	0.005956	0.010366	0.142857	0.007885	0.006855	0.033966	0.029222	0.019097	1.31845	-0.457463	1.13124	2.26407	0	0.345866	49.8553	43.2839	45.6737	8.03078	7.9607	8.10086	27211536	18246516
ENSG00000104267	CA2	Mendelian	1	8	1666	777	0.045618	0.024453	0.014157	0.696525	0.264865	15895	0.38022	0.021852	0.012645	0.230319	0.007783	0.009608	0.086207	0.007896	0.005077	0.008486	0.011053	0.007608	1.0205	-0.783178	0.408761	0.435275	0.380037	0.817585	39.6173	17.368	12.7836	5.63297	6.00173	5.26421	59702648	41114126	0	0
ENSG00000104325	DECR1	Mendelian	1	8	1251	1002	0.046363	0.020958	0.008982	0.694411	0.275649	49279	0.380428	0.013078	0.008645	0.288615	0.004935	0.009353	0.176471	0.007138	0.006921	0.016731	0.009476	0.008655	1.45321	-1.05116	0.667657	1.21198	0.13439	0.686221	59.4231	67.4997	65.4563	9.89655	9.32929	10.4638	55166747	45650027	0	0
ENSG00000104327	CALB1	Other	0	8	2531	780	0.027657	0.021795	0.014103	0.713333	0.250769	21719	0.338838	0.010304	0.007091	0.210015	0.004978	0.00805	0.209821	0.005949	0.004001	0.007848	0.008128	0.008817	1.52494	-1.24422	0.667657	1.21198	0.13439	0.686221	54.0335	63.4589	62.2618	6.22327	4.84363	7.60291	55122678	45694096
ENSG00000104371	DKK4	Other	0	8	818	669	0.05868	0.043348	0.013453	0.684604	0.258595	2260	0.424923	0.032585	0.00708	0.135793	0.002744	0.011008	0.148649	0.006372	0.003624	0.006735	0.007765	0.010806	2.08856	-0.567134	0.237667	0.47302	0	0.422343	65.8233	73.8314	77.4441	4.5033	5.06906	3.93753	42352288	3105764
ENSG00000104381	GDAP1	Mendelian	1	8	3887	1071	0.026241	0.033613	0.014939	0.695238	0.256209	12788	0.378751	0.01824	0.008758	0.180063	0.005576	0.010679	0.17094	0.007701	0.006031	0.022205	0.009929	0.0111	1.63775	-0.966452	0.567629	0.996997	0.12999	0.595965	63.4465	35.6242	36.6932	6.82648	6.95731	6.69566	70841296	29975478	2	0
ENSG00000104518	GSDMD	Other	0	8	1744	1449	0.095183	0.057971	0.034507	0.658523	0.248999	2959	0.671343	0.07014	0.020953	0.21682	0.006179	0.005344	0.033333	0.003233	0.037671	0.065294	0.016638	0.004061	0.342576	1.31318	1.21163	0.532921	1.88494	0.318307	73.6729	72.8925	75.6813	5.89196	5.91913	5.86479	1560823	99255951
ENSG00000104522	TSTA3	Other	0	8	2050	960	0.094634	0.053125	0.036458	0.664375	0.246042	2836	0.655622	0.047233	0.018688	0.246355	0.007402	0.005992	0.044776	0.00407	0.014215	0.027149	0.018005	0.005082	0.430681	1.34081	1.21163	0.532921	1.88494	0.318307	72.4176	72.3726	75.4176	7.49251	7.23571	7.74932	1506452	99310322
ENSG00000104524	PYCRL	Other	0	8	2352	822	0.071429	0.069343	0.037713	0.637348	0.255596	3021	0.583333	0.059524	0.011255	0.133466	0.00352	0.010251	0.077778	0.005977	0.003544	0.004732	0.011498	0.009203	1.22345	0.838021	1.21163	0.532921	1.88494	0.318307	72.692	72.521	75.5241	5.25323	5.24193	5.26452	1514607	99302167
ENSG00000104679	R3HCC1	Other	0	8	1561	1374	0.081999	0.058224	0.02329	0.652111	0.266376	6580	0.561752	0.044855	0.01459	0.206676	0.005569	0.011365	0.121622	0.006188	0.00531	0.010192	0.015665	0.011116	1.04634	0.411145	1.2992	2.02049	0.582248	0.409941	61.1316	72.6396	76.6974	7.70579	7.75946	7.65212	23205656	22252396
ENSG00000104725	NEFL	Mendelian	1	8	4083	1461	0.086701	0.099703	0.056354	0.626512	0.217431	2071	0.384282	0.021215	0.011589	0.341403	0.00444	0.00675	0.113636	0.004433	0.010983	0.022719	0.036821	0.014108	0.78239	-0.32863	1.2992	2.02049	0.582248	0.578051	42.8756	56.8013	57.8645	5.97807	4.61551	7.34063	24867463	20590589	1	0
ENSG00000104738	MCM4	Other	0	8	3533	2586	0.074724	0.04563	0.018561	0.67734	0.258469	12984	0.441957	0.031437	0.009396	0.142095	0.005089	0.010735	0.136585	0.00665	0.003014	0.006329	0.009931	0.010737	1.5345	-0.343777	0.349749	0.714974	0	0.539469	71.4261	65.6202	68.3777	7.94358	8.36519	7.52196	49044334	3586282
ENSG00000104763	ASAH1	Mendelian	1	8	2953	1192	0.062987	0.024329	0.011465	0.707494	0.256711	25468	0.403146	0.027009	0.017866	0.274762	0.010734	0.014793	0.16763	0.01055	0.012082	0.032418	0.014279	0.011542	1.11215	-0.783518	1.77594	2.36422	1.18766	0.305217	59.7929	49.4642	47.8939	7.41566	7.32646	7.50486	17972500	27485552	0	0
ENSG00000104826	LHB	Mendelian	1	19	523	420	0.091778	0.069048	0.02619	0.639048	0.265714	588	0.639456	0.037415	0.018707	0.318182	0.007067	0.010204	0.136364	0.0053	0.006783	0.005676	0.026486	0.012803	0.732645	0.842514	2.12713	2.3378	1.90984	0.220759	76.108	72.5796	77.3571	4.26143	4.32822	4.19464	9600047	25787982	1	0
ENSG00000104886	PLEKHJ1	Other	0	19	1206	444	0.092869	0.092342	0.042793	0.631081	0.233784	1956	0.607963	0.081674	0.010225	0.081375	0.003897	0.01072	0.025	0.00945	0.005255	0.016093	0.009974	0.008272	1.40818	1.35636	4.78806	3.04592	6.54416	0.222126	76.3297	71.9273	78.176	7.62189	7.67319	7.57059	2185737	26237885
ENSG00000104974	LILRA1	Other	0	19	2061	1164	0.04755	0.035223	0.016323	0.673883	0.27457	5492	0.499275	0.028271	0.055353	1.11422	0.024547	0.013773	0.173077	0.009138	0.015326	0.032183	0.055788	0.012255	0.334214	-0.117555	4.47256	2.56491	6.3722	0.477058	38.9024	39.6732	40.4271	3.56421	3.50774	3.62067	4010953	31377076
ENSG00000104979	C19orf53	Other	0	19	905	294	0.072928	0.081633	0.047619	0.638776	0.231973	3414	0.550716	0.055539	0.012302	0.137123	0.004962	0.016369	0.115789	0.010523	0.010177	0.027382	0.014363	0.016174	1.78725	0.371939	2.08214	3.26838	0.896336	0.303458	75.9935	73.9458	77.9438	9.60462	9.5272	9.68204	13748419	14675203
ENSG00000105131	ABHD9	Other	0	19	1809	1077	0.098397	0.075209	0.036212	0.63714	0.251439	3661	0.524377	0.039545	0.01557	0.17959	0.008816	0.006771	0.089041	0.003384	0.003797	0.007004	0.019124	0.008853	0.584169	0.391741	1.4537	2.33686	0.572179	0.481843	72.0789	65.5335	70.6837	4.09932	4.3132	3.88543	15201481	13222141
ENSG00000105132	ZNF550	Other	0	19	3695	1190	0.026522	0.032213	0.009804	0.697703	0.26028	14277	0.451101	0.024048	0.009596	0.183499	0.005311	0.006082	0.055233	0.004871	0.005086	0.01429	0.009616	0.005178	0.851301	-0.65351	0.391185	0	0.775508	0.742926	63.0204	49.064	51.729				1057632	34330397
ENSG00000105135	ILVBL	Other	0	19	2294	1282.5	0.094159	0.068616	0.035088	0.634152	0.262144	8475	0.558093	0.041672	0.011681	0.175555	0.004556	0.010006	0.101695	0.006019	0.004803	0.009037	0.014935	0.010795	1.15052	0.502825	1.4537	2.33686	0.572179	0.481843	69.6971	63.9984	68.5438	6.90623	6.7904	7.02206	15092183	13331439
ENSG00000105146	AURKC	Other	0	19	1249	924	0.054444	0.036797	0.008658	0.68961	0.264935	3225	0.472677	0.021612	0.011473	0.286955	0.005388	0.010497	0.128571	0.007889	0.005704	0.009504	0.014274	0.010171	1.22894	-0.162873	0.391185	0	0.775508	0.742926	63.8922	55.461	57.5541	5.6102	6.11133	5.10907	1375168	34012861
ENSG00000105171	POP4	Other	0	19	1111	655.5	0.068407	0.057971	0.024409	0.659039	0.258581	11393	0.483747	0.038273	0.011937	0.178879	0.005293	0.009787	0.10274	0.006088	0.007597	0.018093	0.013858	0.009968	1.10122	-0.217178	1.28992	2.56616	0	0.71217	45.7166	46.5974	47.7823	7.38932	7.42158	7.35706	29019382	6368647
ENSG00000105185	PDCD5	Other	0	19	558	244.5	0.075269	0.03272	0.02863	0.704703	0.233947	5659	0.4531	0.037803	0.01396	0.186982	0.007162	0.008832	0.060748	0.006793	0.008217	0.027397	0.011165	0.006775	0.849816	-0.224089	1.61949	2.95898	0.27	0.592564	50.3803	53.18	54.5494	6.85965	7.00012	6.71918	26044598	9343431
ENSG00000105198	LGALS13	Other	0	19	614	414	0.045603	0.039855	0.0157	0.689372	0.255072	4784	0.448997	0.017559	0.017768	0.5	0.009149	0.012124	0.166667	0.009362	0.007608	0.014329	0.026235	0.013096	0.916525	-0.826219	1.83927	2.37775	1.3208	0.300041	66.4201	66.4618	68.6273	3.33145	3.24988	3.41301	19024397	16363632
ENSG00000105219	CNTD2	Other	0	19	1783	462	0.127874	0.099567	0.064935	0.596104	0.239394	2641	0.539474	0.06015	0.014767	0.157374	0.00564	0.007519	0.04375	0.0052	0.004157	0.004255	0.019031	0.007456	0.683892	0.770908	0.693559	1.36915	0.009204	0.310976	61.5784	66.0617	68.299	4.00834	3.98777	4.0289	18389468	16998561
ENSG00000105258	POLR2I	Other	0	19	871	372	0.16992	0.104839	0.067204	0.624194	0.203763	724	0.617403	0.09116	0.009669	0.045455	0.006079	0.006906	0	0.007599	0.006004	0.008951	0.00856	0.004743	0.959417	1.53337	1.09611	1.87003	0.32	0.566592	77.3342	69.0589	73.3884	9.43987	9.49612	9.38362	22514402	12873627
ENSG00000105369	CD79A	Other	0	19	1258	675	0.063593	0.054815	0.034074	0.664	0.247111	2986	0.582888	0.02607	0.015405	0.346849	0.006533	0.008356	0.076923	0.00652	0.004329	0.0063	0.023351	0.008546	0.728527	0.419456	0.479404	0.097441	0.861366	0.318494	76.4271	69.1308	73.6841	3.55773	3.50469	3.61077	16736497	18651532
ENSG00000105372	RPS19P3	Other	0	19	847	432	0.132231	0.069444	0.032407	0.647222	0.250926	10614	0.528362	0.041322	0.014038	0.168721	0.007371	0.010424	0.075	0.007641	0.008139	0.040216	0.016487	0.010154	0.997431	0.20636	0.479404	0.097441	0.861366	0.318494	75.5167	69.0236	73.4319	10.9919	11.0676	10.9163	16750076	18637953
ENSG00000105383	CD33	GWAS	2	19	1466	1089	0.032742	0.023875	0.016529	0.688522	0.271074	13441	0.424521	0.013507	0.013243	0.418608	0.007693	0.008758	0.175824	0.00647	0.006425	0.012458	0.015291	0.008653	0.888244	-0.734491	5.44549	5.11503	5.77596	0.60965	51.8892	33.1015	32.0883	3.72961	3.59111	3.86812	7384035	28003994
ENSG00000105404	RABAC1	Other	0	19	751	552	0.122503	0.086957	0.043478	0.61558	0.253986	1885	0.604553	0.056114	0.009019	0.113448	0.00281	0.005823	0.028302	0.004487	0.003825	0.002917	0.011595	0.005223	0.867278	0.837137	0.479404	0.097441	0.861366	0.318494	78.0237	70.5904	74.482	8.51797	8.71051	8.32543	16657651	18730378
ENSG00000105472	CLEC11A	Other	0	19	1405	966	0.158007	0.119048	0.067288	0.591718	0.221946	969	0.64433	0.084536	0.012384	0.122077	0.002255	0.002062	0.012195	0.001126	0.003666	0.001932	0.015867	0.002118	0.223633	1.19987	3.13888	3.0523	3.23208	0.415546	56.7222	45.5746	47.2402	5.54429	5.33453	5.75406	7892047	27495982
ENSG00000105492	SIGLEC6	Other	0	19	2816	1223.5	0.033381	0.03174	0.017028	0.680616	0.270617	11334	0.466414	0.022038	0.015352	0.328289	0.0083	0.007934	0.132	0.005138	0.004903	0.014802	0.016069	0.007687	0.694138	-0.473604	5.44549	5.11503	5.77596	0.60965	46.8054	34.1584	34.2764	3.44589	3.43132	3.46046	7091809	28296220
ENSG00000105519	CAPS	Other	0	19	4081	763.5	0.055869	0.077931	0.038638	0.637852	0.24558	421	0.667458	0.071259	0.009501	0.133333	0	0.004751	0.066667	0	0.0005	0	0.010391	0.005195	0.671592	0.586662	2.49166	3.20478	1.77853	0.280221	65.3303	68.0251	70.0713				5864636	22558986
ENSG00000105550	FGF21	Other	0	19	883	624	0.07248	0.057692	0.032051	0.64359	0.266667	1281	0.635894	0.033973	0.021858	0.413604	0.008081	0.008863	0	0.009174	0.119441	0.179148	0.029063	0.005904	0.544614	0.808148	3.47462	3.72575	3.22416	0.27817	73.6043	74.4191	74.1647	3.55363	3.52783	3.57944	9859377	25528652
ENSG00000105583	C19orf56	Other	0	19	839	315	0.081049	0.063492	0.050794	0.684444	0.20127	724	0.592541	0.074586	0.012431	0.074074	0.007463	0.004144	0.018519	0.002985	0.038123	0.064499	0.009811	0.003219	0.447728	0.701102	0.837195	1.09306	0.56713	0.446302	77.727	70.0597	74.3118	9.72794	9.68019	9.7757	12640668	15782954
ENSG00000105609	LILRB5	Other	0	19	2264	1618.5	0.05212	0.038616	0.021316	0.666481	0.273587	4627	0.603109	0.047938	0.024422	0.315588	0.009761	0.009285	0.076577	0.005897	0.031032	0.080921	0.018692	0.006887	0.510681	0.534234	4.47256	2.56491	6.3722	0.477058	65.0178	62.2778	63.9802	4.14306	4.09864	4.18748	4362119	31025910
ENSG00000105610	KLF1	Other	0	19	1615	1083	0.154799	0.11819	0.083102	0.582456	0.216251	1166	0.558698	0.047986	0.004288	0.07149	0.000901	0.005998	0.053571	0.0036	0.003075	0.004776	0.008974	0.008429	1.87885	0.926287	0.837195	1.09306	0.56713	0.446302	77.743	74.4917	76.8163	3.47756	3.44527	3.50984	12857626	15565996
ENSG00000105617	LENG1	Other	0	19	886	789	0.106095	0.091255	0.017744	0.63346	0.257541	3178	0.533333	0.051572	0.014789	0.164738	0.006635	0.012264	0.073171	0.008952	0.017339	0.049267	0.019236	0.012348	1.11386	0.611751	4.47256	2.56491	6.3722	0.477058	70.9723	60.139	66.7691	5.84147	5.84706	5.83588	4458426	30929603
ENSG00000105671	DDX49	Other	0	19	1820	1446	0.103297	0.071231	0.033887	0.644952	0.249931	7108	0.558753	0.046329	0.011255	0.151835	0.004426	0.008143	0.078788	0.004711	0.015462	0.044854	0.01367	0.00865	0.971757	0.633657	1.43733	2.42319	0.451469	0.198205	73.1538	74.833	76.64	5.97251	5.99531	5.94971	18895965	9527657
ENSG00000105694	AC104537.2	Other	0	19	363	357	0.038567	0.022409	0.011204	0.69972	0.266667	312	0.518987	0.018987	0.028846	0.50641	0.019603	0.012658	0.5	0.003226	0.002525	0.001855	0.025065	0.013462	0.589414	-0.275227	4.78806	3.04592	6.54416	0.222126	70.2058	73.8893	76.6621				2489447	25934175
ENSG00000105697	HAMP	Other	0	19	427	249	0.056206	0.044177	0.02008	0.670683	0.26506	2209	0.532127	0.034389	0.011317	0.184294	0.005157	0.006787	0.092105	0.003749	0.005261	0.011858	0.0116	0.006583	0.805545	0.050729	2.96109	5.3254	0.6	0.379323	64.8457	55.845	52.1793	4.41866	4.46454	4.37279	23345083	12042946
ENSG00000105792	C7orf63	Other	0	7	3856	2751	0.02749	0.016539	0.008542	0.72072	0.254198	61800	0.359392	0.012648	0.012314	0.383817	0.007555	0.009211	0.182398	0.006993	0.007144	0.016708	0.011793	0.008057	1.00477	-1.11244	0.48308	0.472127	0.486815	0.812303	54.0761	62.727	55.1014	5.71021	5.80642	5.61399	69076042	30187109
ENSG00000105825	TFPI2	Other	0	7	1759	702	0.063673	0.058405	0.024217	0.663818	0.253561	3146	0.389718	0.03491	0.011761	0.173002	0.005929	0.006982	0.054545	0.005261	0.013964	0.030705	0.01404	0.006678	0.797382	-0.53016	1.47711	1.85253	1.10241	0.516043	54.5331	68.764	66.804	5.24985	5.66616	4.83353	65465727	33797424
ENSG00000105849	TWISTNB	Other	0	7	3892	1011	0.017472	0.035608	0.017804	0.696934	0.249654	9677	0.358736	0.015696	0.009714	0.223846	0.006299	0.011875	0.138158	0.009862	0.00767	0.01291	0.012361	0.011792	1.64207	-1.09021	1.34832	1.65878	1.03063	0.786122	44.3986	28.9883	24.571	6.88876	6.78716	6.99036	19708397	39849876
ENSG00000105865	DUS4L	GWAS	2	7	2257	827	0.032787	0.012092	0.006449	0.731157	0.250302	12263	0.36559	0.014975	0.008644	0.288607	0.004388	0.008871	0.11413	0.007271	0.005076	0.00884	0.006698	0.006696	1.3785	-1.00194	1.09225	1.57096	0.61	0.597343	40.3366	67.1883	65.4184	6.2697	6.26131	6.2781	51822492	47440659
ENSG00000105954	NPVF	Other	0	7	1190	585	0.018487	0.010256	0.006838	0.730598	0.252308	2727	0.357536	0.011001	0.016502	0.566667	0.010382	0	0	0			0.013397	0	0	-1.19782	1.31671	2.17766	0.469719	0.493996	56.2397	62.8105	62.2271	3.33491	3.32563	3.34419	25232672	34325601
ENSG00000105991	HOXA1	Other	0	7	2545	705	0.05501	0.066667	0.046809	0.651206	0.235319	465	0.427957	0.025806	0.010753	0	0.011038	0.010753	0	0.011038	0.009896	0.010684	0.007188	0.007188	1.34318	-0.281393	0.999207	1.01129	0.97342	0.354134	71.832	64.4901	69.5982	5.69212	6.95176	4.43249	27100645	32457628
ENSG00000105996	HOXA2	Other	0	7	1777	1125	0.073157	0.058667	0.044444	0.657067	0.239822	644	0.520186	0.043478	0.004658	0.035714	0.003247	0.006211	0.071429	0.003247	0.00711	0.012628	0.004229	0.006324	1.79091	0.162634	0.999207	1.01129	0.97342	0.354134	72.3189	64.452	69.8437	4.22112	4.61217	3.83006	27107709	32450564
ENSG00000106004	HOXA5	Other	0	7	1332	807	0.126126	0.10285	0.075589	0.6228	0.198761	959	0.6	0.104167	0.01147	0.080083	0.003492	0.005208	0	0.005814	0.003737	0.003577	0.010411	0.003621	0.609902	0.950146	0.999207	1.01129	0.97342	0.354134	74.9501	63.8381	70.6305	4.72959	5.53253	3.92665	27148666	32409607
ENSG00000106038	EVX1	Other	0	7	1858	1218	0.191604	0.124795	0.08867	0.578325	0.20821	2169	0.592814	0.065408	0.010143	0.119829	0.002467	0.011055	0.077465	0.006407	0.012678	0.023139	0.01638	0.013373	1.46394	1.59829	0.999207	1.01129	0.97342	0.354134	74.0927	60.963	67.5815	3.44833	3.45183	3.44482	27250703	32307570
ENSG00000106077	ABHD11	Other	0	7	1473	554	0.090971	0.085439	0.049338	0.616486	0.248736	1280	0.609339	0.059144	0.013281	0.145302	0.004982	0.005447	0	0.00579	0.007861	0.017484	0.015486	0.003569	0.550923	1.14586	0.459122	0.617831	0.306081	0.25339	67.29	73.129	73.1504	4.65731	4.65594	4.65869	72789741	13231468
ENSG00000106080	FKBP14	Other	0	7	2339	630	0.029927	0.015873	0.009524	0.719683	0.254921	11086	0.386784	0.018854	0.013531	0.344465	0.007171	0.008619	0.138095	0.006131	0.003469	0.007503	0.010629	0.006604	0.855624	-0.889186	2.3032	3.32109	1.28741	0.438189	69.3009	58.8631	59.8953	6.11846	5.83349	6.40342	30026084	29532189
ENSG00000106144	CASP2	Other	0	7	4274	921	0.043519	0.039631	0.018458	0.679316	0.262595	15023	0.418161	0.021974	0.016375	0.318076	0.009596	0.010193	0.138554	0.007309	0.004874	0.011319	0.019125	0.010456	0.836068	-0.666079	0.322914	0.645827	0.012663	0.504331	64.8249	65.2756	64.0363	5.88602	5.95604	5.81599	16116209	83146942
ENSG00000106153	CHCHD2	Other	0	7	817	492	0.056304	0.058943	0.020325	0.651626	0.269106	4092	0.433406	0.040906	0.014174	0.179226	0.007134	0.010226	0.095238	0.006601	0.00814	0.022776	0.015213	0.009915	0.969098	-0.281509	0.420586	0.750235	0.090938	0.753051	54.782	45.0283	48.4497	7.3863	7.32781	7.44479	56139223	3419050
ENSG00000106178	CCL24	Other	0	7	360	354	0.022222	0.014124	0.008475	0.70791	0.269492	1560	0.512821	0.029487	0.014103	0.326087	0.004624	0.010897	0.130435	0.007266	0.045103	0.090313	0.007879	0.006986	1.03791	0.014714	1.44012	2.07582	0.808353	0.219095	65.3833	75.4291	75.5277	4.06084	4.06644	4.05525	75280009	15721736
ENSG00000106245	BUD31	Other	0	7	1051	429	0.079924	0.051282	0.013986	0.690443	0.244289	9557	0.474781	0.039391	0.010987	0.167347	0.004575	0.010525	0.092593	0.00716	0.01461	0.042663	0.011741	0.009692	1.28676	0.025598	1.03127	1.50795	0.554594	0.389961	74.5946	70.7789	74.6188	6.90264	6.85914	6.94614	59971573	39291578
ENSG00000106268	NUDT1	Other	0	7	840	494.571	0.097619	0.056615	0.036395	0.662796	0.244194	8066	0.565191	0.062098	0.018225	0.177686	0.007667	0.014226	0.115538	0.007518	0.01571	0.042675	0.015141	0.011524	1.04845	0.661194	1.90624	1.12216	2.70153	0.354823	69.7288	70.8134	75.0283	6.76343	7.30798	6.21888	2252844	57305429
ENSG00000106304	SPAM1	Other	0	7	2507	1528	0.015955	0.015925	0.005454	0.714834	0.263787	43579	0.363103	0.010178	0.009225	0.34946	0.005726	0.009376	0.234234	0.007063	0.010644	0.034754	0.009658	0.008779	1.36516	-1.14682	0.536536	0.882913	0.190091	0.562205	51.4368	25.0525	20.9359	3.74215	3.75885	3.72545	35445794	63817357
ENSG00000106330	MOSPD3	Other	0	7	1395	691.5	0.107527	0.074114	0.030007	0.614823	0.281056	1876	0.535962	0.042621	0.011727	0.175093	0.004454	0.00586	0.075	0.002782	0.001636	0.001669	0.015715	0.007269	0.671234	0.695853	0.951867	1.74718	0.156557	0.274902	74.0864	71.1499	75.9051	6.63753	6.56169	6.71337	58772128	40491023
ENSG00000106333	PCOLCE	Other	0	7	1618	1344	0.100124	0.064732	0.039435	0.636012	0.259821	4296	0.604608	0.070747	0.007682	0.059224	0.003757	0.004189	0.016447	0.003256	0.01539	0.039472	0.006223	0.003135	0.732475	1.06753	0.951867	1.74718	0.156557	0.274902	74.2142	71.1879	75.8965	6.93682	6.86989	7.00375	58780649	40482502
ENSG00000106341	C7orf16	Other	0	7	1767	385.5	0.022637	0.018158	0.01297	0.716991	0.251881	19429	0.403174	0.012633	0.012198	0.427796	0.006881	0.011965	0.207317	0.009466	0.045425	0.124972	0.012702	0.010551	1.31753	-0.952316	1.70396	2.56323	0.852589	0.768898	55.3095	45.7326	43.1917	3.51027	3.43404	3.5865	31703973	27854300
ENSG00000106344	RBM28	Other	0	7	2808	2274	0.048433	0.031662	0.012313	0.700176	0.255849	30656	0.415196	0.020574	0.009623	0.228309	0.005029	0.010613	0.170886	0.007246	0.011008	0.022336	0.01075	0.010484	1.48134	-0.75265	0.662831	1.32566	0	0.419587	70.0963	73.6383	74.1667	6.83036	7.07821	6.58251	31066989	68196162
ENSG00000106355	LSM5	Other	0	7	1457	196.286	0.054907	0.007278	0.007278	0.72198	0.263464	7019	0.398462	0.028482	0.009261	0.14006	0.005426	0.009684	0.07	0.007916	0.025486	0.054689	0.004937	0.006224	1.40458	-0.607776	1.26987	1.41458	1.10865	0.535335	51.021	55.8598	58.3635	9.59108	9.7223	9.45986	32497181	27061092
ENSG00000106367	AP1S1	Other	0	7	1297	468	0.050887	0.051282	0.017094	0.683333	0.248291	5560	0.549417	0.04843	0.008993	0.092842	0.004725	0.008789	0.059259	0.006221	0.017101	0.040382	0.00799	0.00729	1.31278	0.397091	0.951867	1.74718	0.156557	0.274902	76.6742	72.1587	77.3222	6.56121	6.37895	6.74346	58233583	41029568
ENSG00000106384	MOGAT3	Other	0	7	1403	930	0.072701	0.056989	0.030108	0.642258	0.270645	3874	0.544167	0.046356	0.011616	0.150348	0.004872	0.007984	0.061111	0.005401	0.010873	0.024133	0.011697	0.006952	0.923159	0.434513	0.951867	1.74718	0.156557	0.274902	76.411	71.8197	75.3761	2.94819	2.8966	2.99979	58193045	41070106
ENSG00000106392	C1GALT1	GWAS	2	7	1818	1005	0.011001	0.009453	0.005473	0.732935	0.252139	8245	0.353154	0.008944	0.011401	0.406831	0.007832	0.011723	0.283784	0.009268	0.005513	0.01308	0.009586	0.009476	1.38119	-1.22847	2.26022	2.57941	1.93561	0.509842	59.3533	41.8712	39.7643	7.61547	7.70354	7.5274	7245459	52312814
ENSG00000106483	SFRP4	Other	0	7	2639	1035	0.065176	0.068599	0.039614	0.665314	0.226473	8014	0.355076	0.010975	0.012977	0.534357	0.007191	0.010227	0.159091	0.008575	0.00418	0.010396	0.041441	0.016619	1.05852	-0.901948	1.24192	1.86254	0.623712	0.660728	30.2796	24.2322	18.1503	3.36182	3.42538	3.29825	37917575	21640698
ENSG00000106484	MEST	Other	0	7	2801	956.25	0.064263	0.040261	0.012026	0.67085	0.276863	17210	0.443724	0.038192	0.009587	0.111062	0.005558	0.007986	0.054545	0.006137	0.006082	0.011595	0.0082	0.006313	1.11877	-0.418865	1.34044	1.94775	0.719843	0.228051	39.0314	55.1169	54.4614	11.4337	11.5215	11.346	28898102	70365049
ENSG00000106537	TSPAN13	Other	0	7	1900	609	0.058947	0.036125	0.022989	0.675205	0.265681	28820	0.388495	0.019786	0.014469	0.317411	0.008354	0.012937	0.192308	0.009316	0.011343	0.031239	0.017107	0.013238	1.20097	-0.914953	1.13413	1.32027	0.947997	0.629035	55.9493	66.1573	65.6409	12.2449	12.4893	12.0004	16775280	42782993
ENSG00000106540	C7orf36	Other	0	7	865	675	0.030058	0.022222	0.01037	0.715852	0.251556	5595	0.360086	0.021045	0.006971	0.127391	0.004382	0.010166	0.144068	0.007287	0.013729	0.052792	0.005968	0.008418	1.95891	-1.07957	1.1983	1.65932	0.723478	0.617323	68.4274	72.8513	74.734	9.36184	9.45931	9.26437	39575769	19982504
ENSG00000106591	MRPL32	Other	0	7	890	561	0.05618	0.055258	0.019608	0.676292	0.248841	4611	0.388925	0.025092	0.016049	0.250651	0.01001	0.008652	0.060345	0.007322	0.004501	0.00951	0.020621	0.008286	0.72416	-0.868215	1.35029	2.05372	0.653918	0.638681	64.2342	54.5249	56.2735	10.0512	10.0032	10.0991	42941220	16617053
ENSG00000106628	POLD2	Other	0	7	2179	1404	0.084442	0.045584	0.024217	0.664245	0.265954	6663	0.526403	0.025803	0.008405	0.226846	0.002619	0.007801	0.127907	0.00462	0.014459	0.065902	0.01208	0.008899	1.24668	0.356847	1.15253	2.10817	0.205355	0.254232	63.2632	75.4577	77.417	8.85618	8.99991	8.71245	44125233	15433040
ENSG00000106631	MYL7	Other	0	7	595	522	0.057143	0.038314	0.022989	0.682375	0.256322	1857	0.628433	0.025848	0.010232	0.208333	0.004975	0.009693	0.1875	0.004975	0.005544	0.011803	0.011377	0.010579	1.27249	0.499862	1.15253	2.10817	0.205355	0.254232	62.1158	75.3822	77.4222	5.48042	5.12155	5.83929	44146215	15412058
ENSG00000106636	YKT6	Other	0	7	2765	591	0.0434	0.040609	0.020305	0.682572	0.256514	10508	0.461896	0.025213	0.007042	0.12833	0.003905	0.0091	0.120301	0.006223	0.002404	0.003789	0.007877	0.009133	1.73557	-0.348987	1.15253	2.10817	0.205355	0.254232	57.1483	74.7874	76.5708	6.51754	6.7835	6.25158	44213760	15344513
ENSG00000106803	SEC61B	Other	0	9	566	285	0.081272	0.073684	0.031579	0.632982	0.261754	7741	0.413771	0.01982	0.008397	0.182499	0.004876	0.011969	0.168831	0.008797	0.010942	0.020664	0.016534	0.018009	1.91461	-0.580536	0.234991	0.370562	0.09716	0.580118	49.1139	70.701	71.0613	7.29497	7.32535	7.26459	39244705	52421048
ENSG00000106993	CDC37L1	Other	0	9	2880	949	0.031944	0.025641	0.012996	0.719705	0.241658	25156	0.367598	0.017066	0.010654	0.232928	0.006794	0.010597	0.102326	0.009004	0.00755	0.033152	0.010862	0.009104	1.33605	-1.03342	4.20713	4.04	4.37316	0.708268	74.1357	63.3467	61.2393	8.87688	8.99466	8.75909	4683596	43923903
ENSG00000107021	TBC1D13	Other	0	9	3804	1009.5	0.045216	0.041605	0.013868	0.682021	0.262506	19229	0.508927	0.034053	0.014821	0.224496	0.00743	0.008798	0.092705	0.00584	0.01323	0.043461	0.014407	0.00784	0.7973	0.028521	0.761828	1.17355	0.355412	0.183957	75.8896	73.9775	75.7966				9672291	81993462
ENSG00000107140	TESK1	Other	0	9	2515	1875	0.116899	0.068267	0.023467	0.63456	0.273707	2240	0.520071	0.027654	0.009821	0.177578	0.00505	0.007583	0.048387	0.006422	0.005674	0.011219	0.015327	0.007378	1.03699	1.0546	0.478003	0.746596	0.209411	0.299016	72.3101	76.469	76.5828	6.81643	6.71454	6.91832	35597659	13009840
ENSG00000107159	CA9	Other	0	9	1609	1374	0.072094	0.052402	0.02329	0.658079	0.26623	5650	0.504749	0.036933	0.007965	0.095845	0.004594	0.006507	0.095238	0.003104	0.003635	0.008269	0.008046	0.007034	1.0974	0.012793	0.478003	0.746596	0.209411	0.299016	74.0251	74.9905	77.0683	5.00661	5.79345	4.21976	35667500	12939999
ENSG00000107185	RGP1	Other	0	9	6298	1170	0.044141	0.038462	0.012821	0.670598	0.27812	2270	0.516072	0.025539	0.010573	0.241486	0.004521	0.007486	0.103448	0.004971	0.009923	0.017972	0.01232	0.007312	0.951003	0.224855	0.478003	0.746596	0.209411	0.299016	73.1209	74.8171	76.3525				35743624	12863875
ENSG00000107362	FAM108B1	Other	0	9	3259	868.5	0.057073	0.026482	0.00806	0.698446	0.267012	45421	0.378762	0.017706	0.008058	0.195222	0.004684	0.010237	0.158809	0.007559	0.003299	0.004699	0.008442	0.009485	1.70638	-0.94531	0.823197	0.891789	0.759711	0.393406	70.0048	52.3937	52.1665	3.78132	3.77671	3.78592	66581674	25084079
ENSG00000107372	ZFAND5	Other	0	9	6033	667.2	0.048069	0.017386	0.008393	0.719305	0.254916	7771	0.372657	0.02439	0.012997	0.184661	0.008705	0.010398	0.084211	0.008553	0.00857	0.020533	0.009472	0.007616	1.07458	-0.647158	0.671152	0.592296	0.744902	0.391339	61.0382	64.6775	67.8169	7.51967	7.23185	7.80748	66110180	25555573
ENSG00000107485	GATA3	Mendelian	1	10	3070	1327.5	0.095114	0.07081	0.055744	0.643164	0.230282	17375	0.471196	0.037755	0.013007	0.17683	0.006579	0.011017	0.091185	0.007871	0.009262	0.039769	0.016753	0.011519	1.13764	-0.035102	2.67779	3.41959	1.91864	0.773031	63.4914	49.0809	52.5284	4.91284	5.23677	4.58891	8146921	32288020	1	0
ENSG00000107614	TRDMT1	Other	0	10	7343	497.333	0.018793	0.027256	0.016086	0.697498	0.25916	51165	0.364235	0.01511	0.016202	0.469539	0.009248	0.011741	0.208763	0.008719	0.018832	0.035313	0.019248	0.011771	0.973355	-1.12059	1.67126	1.77829	1.57143	0.4486	61.2384	78.6189	73.904	4.91434	4.907	4.92169	17254337	23180604
ENSG00000107618	RBP3	Other	0	10	4274	3738	0.074403	0.051899	0.031033	0.660139	0.256929	5213	0.504877	0.020272	0.008249	0.208184	0.004112	0.008797	0.132075	0.006246	0.004404	0.008966	0.013519	0.010978	1.4325	0.176226	0.666883	1.22407	0.111437	0.443898	40.535	69.2113	69.7293	4.13958	4.13752	4.14165	48006246	7571305
ENSG00000107821	KAZALD1	Other	0	10	2205	805	0.097052	0.103106	0.064182	0.602981	0.229731	4074	0.57954	0.073911	0.012764	0.073062	0.007951	0.006118	0.016556	0.005285	0.005548	0.014257	0.012328	0.004894	0.643865	0.900329	1.39308	2.59616	0.18	0.293504	71.1095	72.6159	75.1927	4.18303	4.16347	4.20259	32560004	62379792
ENSG00000107833	NPM3	Other	0	10	864	531	0.06713	0.06403	0.033898	0.648964	0.253107	1212	0.591584	0.061056	0.009076	0.135135	0.000879	0.006601	0.027027	0.005272	0.049053	0.086923	0.009223	0.005152	0.976861	0.624561	0.679904	0.916845	0.436042	0.303839	72.3676	72.2341	73.3801	9.01976	9.23044	8.80907	31842627	63097169
ENSG00000107872	FBXL15	Other	0	10	2344	980	0.139078	0.138095	0.072789	0.560408	0.228707	957	0.620187	0.087409	0.007315	0.047818	0.003435	0.005203	0.02381	0.003421	0.022423	0.031333	0.008528	0.005205	0.955423	1.35277	0.236678	0.276319	0.203958	0.16811	73.7764	75.2708	77.6321	4.9846	4.86832	5.10088	31203506	63736290
ENSG00000107938	C10orf137	Other	0	10	5276	1951	0.044352	0.022296	0.013583	0.711071	0.25305	39318	0.385257	0.017381	0.010351	0.247296	0.00616	0.009859	0.147661	0.007422	0.006798	0.012484	0.009894	0.00857	1.27934	-0.963521	2.80763	3.56373	2.04512	0.469882	57.1399	69.0052	69.5096	5.58101	5.56005	5.60197	7954349	86985447
ENSG00000107968	MAP3K8	Other	0	10	3359	1146.75	0.058351	0.031829	0.013516	0.702027	0.252627	24469	0.422977	0.026571	0.014059	0.250705	0.007599	0.010963	0.142638	0.007368	0.005873	0.010948	0.013314	0.009713	1.04739	-0.579303	3.0508	6.02903	0.085724	0.330709	50.3541	60.8597	58.5674	4.07592	4.24153	3.91031	30776820	9658121
ENSG00000107984	DKK1	Other	0	10	1804	795	0.059867	0.066667	0.041509	0.657862	0.233962	1559	0.459924	0.035623	0.012187	0.18006	0.005986	0.012723	0.125	0.008575	0.001959	0.002019	0.015942	0.013975	1.40219	-0.326281	1.1847	1.60935	0.766657	0.660728	56.4741	71.3401	73.3683	4.22873	4.22408	4.23339	53745734	13310793
ENSG00000108107	RPL28	Other	0	19	4205	408	0.043282	0.105392	0.031863	0.620588	0.242157	1945	0.579434	0.073008	0.020566	0.183099	0.007765	0.011825	0.035211	0.009983	0.007811	0.012002	0.024116	0.009907	0.77233	0.398603	3.48524	1.47776	5.51082	0.304825	74.1497	69.8161	74.5066	9.84876	9.84677	9.85075	3219465	32168564
ENSG00000108179	PPIF	Other	0	10	2192	540	0.070255	0.090741	0.064815	0.611852	0.232593	5664	0.565256	0.042328	0.008651	0.125132	0.003503	0.007584	0.075	0.004604	0.008884	0.015107	0.013498	0.009623	1.17746	0.419711	1.40921	2.16622	0.660146	0.438189	57.2699	71.7031	75.4748	8.86463	8.37828	9.35097	54593581	40346215
ENSG00000108255	CRYBA1	Other	0	17	788	642	0.053299	0.040498	0.012461	0.708723	0.238318	6818	0.447207	0.021059	0.007187	0.181085	0.003446	0.007458	0.097222	0.005527	0.005339	0.010695	0.009776	0.007855	1.39392	-0.551388	0.693581	1.38484	0	0.197047	73.2342	78.7201	75.7051	2.86165	2.86079	2.86251	24601813	2364680
ENSG00000108342	CSF3	Other	0	17	1768	583.5	0.042986	0.037275	0.023565	0.675921	0.263239	685	0.610219	0.037956	0.023358	0.5	0.004552	0.005839	0.115385	0.001517	0.022148	0.0343	0.021715	0.005327	0.335796	0.686819	0.956264	1.40889	0.503633	0.197047	73.774	71.681	75.9705	4.22832	4.26851	4.18813	35426366	13189233
ENSG00000108433	GOSR2	GWAS	2	17	3319	634.5	0.036155	0.046493	0.014972	0.686052	0.252482	14919	0.428629	0.022105	0.006837	0.139487	0.003838	0.009512	0.130303	0.006781	0.006741	0.014792	0.009119	0.010711	1.86867	-0.611027	0.384401	0.431481	0.339488	0.240376	64.2619	74.5789	73.8757	6.39881	6.50708	6.29054	36410134	20127475
ENSG00000108439	PNPO	Other	0	17	3437	780	0.03375	0.060256	0.014103	0.665641	0.26	4309	0.507521	0.021291	0.011836	0.294296	0.005691	0.00648	0.097826	0.004493	0.005771	0.012254	0.021521	0.008885	0.735386	-0.122367	0.392017	0.458519	0.323348	0.316929	73.7528	75.4524	76.8955	7.52778	7.26495	7.79061	35396948	21140661
ENSG00000108465	CDK5RAP3	Other	0	17	1884	1515	0.05414	0.034983	0.017822	0.692805	0.254389	8829	0.50232	0.03305	0.009627	0.161068	0.004451	0.008829	0.071918	0.006672	0.011513	0.035205	0.008718	0.007138	1.23173	-0.046522	0.392017	0.458519	0.323348	0.316929	74.4362	74.9366	76.9252	8.70947	8.90991	8.50903	35365955	21171654
ENSG00000108511	HOXB6	Other	0	17	1676	669	0.145585	0.127055	0.082212	0.58864	0.202093	7555	0.532011	0.056614	0.005295	0.053774	0.002385	0.009259	0.044393	0.007151	0.014279	0.041172	0.008236	0.00985	2.34902	0.48189	0.930408	1.29082	0.57	0.291437	76.6536	64.1579	66.336	4.51878	4.80638	4.23118	34742027	21795582
ENSG00000108515	ENO3	Mendelian	1	17	1525	1299	0.066885	0.046959	0.026944	0.672055	0.254042	4390	0.535261	0.032481	0.009339	0.154289	0.004473	0.006897	0.082192	0.004369	0.013665	0.031876	0.010252	0.006796	0.991854	0.337685	1.74695	1.57929	1.92002	0.268012	75.6267	72.2086	75.2102	4.40626	4.53637	4.27615	4798140	17438993	0	3
ENSG00000108523	RNF167	Other	0	17	1798	853	0.057842	0.036733	0.012505	0.672059	0.278703	5630	0.542599	0.059283	0.008171	0.065915	0.004532	0.004792	0.017964	0.003962	0.003692	0.004623	0.005467	0.003323	0.78783	0.424844	1.74695	1.57929	1.92002	0.268012	75.8939	72.3364	75.3631	7.80971	7.9651	7.65431	4785544	17451589
ENSG00000108528	SLC25A11	Other	0	17	1490	939	0.100671	0.071353	0.030884	0.634505	0.263259	1225	0.592653	0.045714	0.009796	0.142857	0.003422	0.004082	0.017857	0.003422	0.00633	0.008886	0.012364	0.003445	0.55966	0.92887	1.74695	1.57929	1.92002	0.268012	75.9361	72.3663	75.3886	7.43208	7.32754	7.53662	4782706	17454427
ENSG00000108561	C1QBP	Other	0	17	1163	843	0.091144	0.065243	0.034401	0.648873	0.251483	5176	0.459309	0.031478	0.012172	0.15344	0.00758	0.011132	0.128049	0.007333	0.007755	0.014367	0.01493	0.013112	1.22851	-0.163749	3.68543	3.68807	3.68606	0.552559	59.649	63.5494	69.6498	10.0639	10.2385	9.88918	5280009	16957124
ENSG00000108604	SMARCD2	Other	0	17	2285	1419	0.057768	0.059901	0.019732	0.665257	0.255109	8187	0.551438	0.035105	0.008672	0.142657	0.003798	0.006948	0.069444	0.004674	0.007174	0.026581	0.011072	0.007269	1.0761	0.4957	0.605456	0.693669	0.516832	0.285925	66.3748	67.5635	69.1519				19506325	37031284
ENSG00000108654	DDX5	Other	0	17	2316	1839	0.039724	0.025014	0.006525	0.706253	0.262208	4348	0.421186	0.047794	0.00897	0.076994	0.005555	0.011029	0.076923	0.007722	0.009144	0.03577	0.005849	0.007378	1.65163	-0.343004	0.605456	0.693669	0.516832	0.285925	51.7246	77.9191	77.057	12.059	12.1669	11.9511	18845207	37692402
ENSG00000108688	CCL7	Other	0	17	861	264	0.002323	0.004735	0.000947	0.714962	0.279356	1159	0.484038	0.010354	0.005177	0.166667	0.003487	0.009491	0.25	0.006975	0.005754	0.013941	0.003282	0.00617	2.4625	-0.676093	4.55479	6.57179	2.53779	0.762697	38.7275	68.8799	61.2895	3.15025	3.15393	3.14657	29622363	7385230
ENSG00000108691	CCL2	Other	0	17	743	294	0.021534	0.017007	0.017007	0.707483	0.258503	1178	0.483022	0.013582	0.005093	0.1875	0.002582	0.005942	0.25	0.002582	0.001364	0.001918	0.005015	0.006078	1.56705	-0.515453	4.55479	6.57179	2.53779	0.762697	38.8858	68.9756	61.583	7.77468	7.61997	7.92939	29607369	7370236
ENSG00000108700	CCL8	Other	0	17	1261	309	0.009516	0.012945	0.006472	0.713269	0.267314	1106	0.476492	0.018083	0.014467	0.4	0.007366	0.01085	0.2	0.007366	0.002388	0.003613	0.010432	0.007843	1.00739	-0.700023	4.55479	6.57179	2.53779	0.762697	38.9648	66.1177	58.3213	5.99624	5.4611	6.53138	29671351	7434218
ENSG00000108733	PEX12	Other	0	17	2608	1074	0.032975	0.01676	0.003724	0.703166	0.27635	1156	0.361207	0.010345	0.012111	0.167243	0.010489	0.006897	0.333333	0.003484	0.003139	0.004905	0.010179	0.008037	0.764887	-0.695636	0.751548	1.41633	0.08	0.501575	65.153	63.6689	65.2705	7.09858	7.26789	6.92928	30927811	8690678
ENSG00000108773	KAT2A	Other	0	17	3074	2508	0.081327	0.063397	0.027512	0.654625	0.254466	5127	0.579347	0.033061	0.013458	0.194686	0.007262	0.005056	0.076471	0.002615	0.03115	0.094575	0.017096	0.00656	0.504651	0.655296	1.14867	1.6043	0.699412	0.18878	74.7911	76.7841	74.2284	6.62695	6.61711	6.63678	37522764	15285631
ENSG00000108785	HSD17BP1	Other	0	17	997	639	0.096289	0.075117	0.040689	0.634742	0.249452	901	0.620843	0.079823	0.011099	0.083426	0.004825	0	0	0			0.009329	0	0	1.18989	1.14867	1.6043	0.699412	0.18878	78.5832	75.2763	78.3407				37952905	15715772
ENSG00000108786	HSD17B1	Other	0	17	4975	981	0.065528	0.110092	0.069317	0.592049	0.228542	1017	0.655206	0.111984	0.011799	0.061464	0.005536	0.005894	0.017544	0.004425	0.080913	0.193406	0.010044	0.004551	0.670932	0.58325	1.14867	1.6043	0.699412	0.18878	78.5752	75.3	78.3604	4.80318	4.76639	4.83998	37957754	15720621
ENSG00000108788	MLX	Other	0	17	2561	765	0.052323	0.052941	0.029412	0.677908	0.239739	3581	0.537968	0.05416	0.010053	0.134058	0.002952	0.006142	0.030928	0.004723	0.00283	0.003865	0.009099	0.004839	0.820605	0.314451	1.14867	1.6043	0.699412	0.18878	78.4429	75.3965	78.3875	7.34906	7.35967	7.33846	37975675	15738542
ENSG00000108826	MRPL27	Other	0	17	790	457.5	0.075949	0.045902	0.021858	0.663607	0.268634	4524	0.457508	0.02642	0.011273	0.234262	0.005222	0.008807	0.116667	0.00588	0.006966	0.013986	0.014218	0.009257	1.0493	-0.305263	2.41394	4.42041	0.417168	0.223228	66.4044	77.0685	76.7073	9.64	9.53427	9.74572	32971847	23565762
ENSG00000108849	PPY	Other	0	17	457	282	0.052516	0.035461	0.021277	0.67305	0.270213	1205	0.608299	0.024896	0.009129	0.166667	0.005106	0.006639	0.066667	0.005106	0.001147	0.000734	0.009347	0.005801	0.976861	0.440136	0.848506	1.34229	0.344245	0.180512	70.2052	71.431	74.9651	3.90546	3.92811	3.88281	39374528	17137395
ENSG00000108878	CACNG1	Other	0	17	1266	663	0.088468	0.07089	0.046757	0.641931	0.240422	10870	0.492689	0.023031	0.013707	0.331547	0.006215	0.011424	0.186508	0.007297	0.005036	0.009554	0.027493	0.017905	1.11942	-0.15351	2.05197	2.88648	1.21746	0.418209	60.3067	58.6836	57.9071	3.97549	4.02387	3.92711	16297471	40240138
ENSG00000108946	PRKAR1A	Other	0	17	3822	1140	0.040816	0.042982	0.013158	0.680702	0.263158	16862	0.387112	0.022619	0.013462	0.23073	0.008434	0.011486	0.140625	0.008498	0.004609	0.015254	0.015658	0.011829	1.14602	-0.826779	1.51435	1.32012	1.70858	0.426476	56.0491	57.4831	58.4881	9.76058	9.82794	9.69323	14744638	41792971
ENSG00000108961	RANGRF	Other	0	17	1140	531	0.070175	0.055242	0.036409	0.654614	0.253735	275	0.701818	0.152727	0.018182	0.095238	0.004292	0.003636	0.02381	0	0.0041		0.008071	0.001315	0.268637	0.823214	2.59036	3.71202	1.47689	0.458169	75.4617	74.9176	73.4518	6.78244	6.92525	6.63963	8133421	14103712
ENSG00000109061	MYH1	Other	0	17	6018	3844.5	0.035228	0.025621	0.008714	0.710496	0.25517	20183	0.368525	0.013655	0.010702	0.348343	0.006028	0.007569	0.144928	0.005668	0.005372	0.011506	0.013208	0.00774	0.950009	-0.958732	2.76828	3.24717	2.27709	0.707579	40.6148	34.0298	31.3705	3.6434	3.72026	3.56655	10349469	11887664
ENSG00000109065	T9	Other	0	17	1873	618	0.042712	0.033981	0.027508	0.696117	0.242395	3904	0.521483	0.038875	0.00999	0.151548	0.004264	0.006394	0.046053	0.00479	0.004465	0.006203	0.008118	0.004899	0.859694	0.330893	0.617337	1.00395	0.22965	0.280413	63.118	62.9435	67.858	6.99657	6.94863	7.04451	8493568	48044041
ENSG00000109072	VTN	Other	0	17	1678	1431	0.070322	0.058001	0.020266	0.663592	0.258141	1398	0.597997	0.021459	0.010014	0.266667	0.004386	0.006438	0.133333	0.003655	0.001737	0.001561	0.018378	0.010159	0.863475	0.43941	0.530569	1.06525	0	0.354134	67.5022	69.5397	68.5613	4.7621	4.53433	4.98988	23719962	1482829
ENSG00000109079	TNFAIP1	Other	0	17	3569	945	0.04483	0.066667	0.022222	0.65545	0.255661	7668	0.525199	0.036724	0.008868	0.127843	0.004332	0.007683	0.074468	0.005137	0.00855	0.02319	0.011362	0.008332	1.16374	0.14683	0.530569	1.06525	0	0.354134	66.7931	69.565	68.9558	7.5206	7.2932	7.74801	23692536	1455403
ENSG00000109083	IFT20	Other	0	17	1050	435	0.04	0.013793	0.004598	0.71954	0.262069	6066	0.477597	0.026916	0.007583	0.116369	0.004574	0.008699	0.097561	0.006241	0.00366	0.004138	0.004896	0.005836	1.54072	-0.218127	0.530569	1.06525	0	0.354134	66.5509	69.5999	69.0853	10.4181	9.69202	11.1442	23683051	1445918
ENSG00000109101	FOXN1	Mendelian	1	17	2697	1941	0.059325	0.038125	0.027821	0.669964	0.264091	11517	0.553212	0.023264	0.011461	0.238868	0.006045	0.00816	0.134328	0.005155	0.014862	0.064486	0.013157	0.008575	0.95626	0.264801	0.530569	1.06525	0	0.354134	71.5381	71.6773	71.1273	2.89453	2.88262	2.90644	23882194	1645061	0	0
ENSG00000109103	UNC119	Other	0	17	1648	687	0.086165	0.084425	0.050946	0.624309	0.24032	4259	0.561695	0.020604	0.00634	0.170935	0.002877	0.007024	0.102273	0.00502	0.003045	0.004988	0.016227	0.011769	1.48823	0.515629	0.530569	1.06525	0	0.354134	71.9842	72.3059	71.7447	6.03422	6.06001	6.00843	23900811	1663678
ENSG00000109113	RAB34	Other	0	17	1806	736.2	0.118494	0.044553	0.020103	0.672589	0.262755	2093	0.558262	0.032474	0.003344	0.058852	0.001481	0.004776	0.014706	0.004442	0.001383	0.001482	0.003618	0.003643	1.91792	0.597296	0.693581	1.38484	0	0.197047	74.8737	75.4694	76.1742	8.12948	7.79359	8.46538	24067378	1830245
ENSG00000109132	PHOX2B	Mendelian	1	4	3029	939	0.102344	0.094782	0.073482	0.608307	0.223429	1853	0.502421	0.092523	0.008095	0.040829	0.004758	0.006993	0.017442	0.005928	0.002359	0.002062	0.006764	0.005259	1.16033	0.409564	0.926054	1.44463	0.406401	0.335531	63.4521	53.3289	52.1957	4.39768	4.28701	4.50834	41443300	9411574	2	0
ENSG00000109205	ODAM	Other	0	4	1287	645	0.00777	0.004651	0.003101	0.720155	0.272093	6756	0.316918	0.006211	0.013173	0.667259	0.009085	0.008282	0.047619	0.008036	0.007511	0.018191	0.009646	0.006008	0.844399	-1.3399	0.616598	1.2332	0	0.712708	18.3907	22.9661	20.1056	5.29117	5.62881	4.95353	71100857	20245983
ENSG00000109208	SMR3A	Other	0	4	598	399	0.010033	0.002506	0.002506	0.683709	0.311278	5730	0.350602	0.007675	0.008901	0.500262	0.0051	0.008373	0.204545	0.006855	0.012957	0.036193	0.004741	0.0052	1.26351	-1.19866	0.616598	1.2332	0	0.712708	18.7126	33.2937	35.831	3.51332	3.56187	3.46478	71264247	20409373
ENSG00000109272	PF4V1	Other	0	4	741	309	0.037787	0.048544	0.022654	0.669903	0.2589	445	0.577528	0.067416	0.035955	0.266667	0.019277	0	0	0			0.025859	0	0	-0.411951	1.02335	0.742607	1.31076	0.580118	48.4876	73.0317	73.3141	2.97033	2.88164	3.05903	74938469	24083595
ENSG00000109321	AREG	Other	0	4	1240	753	0.077419	0.031873	0.021248	0.701461	0.245418	8550	0.356762	0.013432	0.015205	0.40054	0.009958	0.000116	0	0.000117	0.0005		0.019752	8.2e-05	0.010229	-1.00146	1.23354	1.54754	0.919552	0.414764	27.6291	68.3142	69.8286	3.62584	3.63029	3.6214	75534652	24679778
ENSG00000109475	RPL34	Other	0	4	1003	348	0.033898	0.051724	0.005747	0.665517	0.277011	8827	0.414289	0.025612	0.009969	0.176929	0.005581	0.009998	0.131579	0.006802	0.006161	0.009518	0.012866	0.011333	1.347	-0.697267	1.0079	0.894867	1.12094	0.647638	57.6124	46.0848	46.2762	13.2343	13.2827	13.1859	81506929	58911260
ENSG00000109519	GRPEL1	Other	0	4	1502	648	0.053262	0.037037	0.018519	0.692593	0.251852	6515	0.480282	0.051557	0.012586	0.098244	0.00793	0.014731	0.095238	0.010354	0.006702	0.019269	0.009131	0.010699	1.57203	-0.179177	5.19911	8.05338	2.36068	0.383071	60.6573	63.0094	67.9732	8.04207	8.14591	7.93824	7116692	43738182
ENSG00000109534	GAR1	Other	0	4	1265	694.5	0.063241	0.051116	0.019438	0.65558	0.273866	7940	0.380857	0.014822	0.011335	0.288898	0.007159	0.009547	0.161017	0.007268	0.006288	0.011622	0.019461	0.012995	1.13125	-0.870468	1.09449	0.732815	1.45616	0.433366	58.6446	51.6951	50.679	10.4968	10.4894	10.5042	80312336	60105853
ENSG00000109771	LRP2BP	Other	0	4	5163	1041	0.026729	0.027858	0.01633	0.705091	0.25072	9892	0.419403	0.031736	0.016377	0.251643	0.008666	0.011248	0.155063	0.006535	0.008197	0.017219	0.01312	0.008927	0.922558	-0.838539	2.81871	2.48701	3.15646	0.458858	66.8743	44.54	45.0207	4.43848	4.71586	4.16111	4743477	135674712
ENSG00000109832	DDX25	Other	0	11	1752	1446	0.060502	0.042185	0.01314	0.689765	0.25491	16885	0.424551	0.024953	0.011608	0.225478	0.006135	0.009342	0.156398	0.005579	0.012228	0.043654	0.013743	0.010446	1.08104	-0.650028	1.97053	2.20047	1.73691	0.410102	66.6617	54.7265	52.0136	7.67459	8.35415	6.99503	9163503	72338100
ENSG00000109846	CRYAB	Mendelian	1	11	712	522	0.042135	0.047893	0.009579	0.657854	0.284674	2406	0.445129	0.016441	0.008728	0.303367	0.003803	0.008631	0.175	0.00585	0.003147	0.004219	0.017031	0.01223	1.32828	-0.475292	1.89924	2.94161	0.850266	0.316984	68.9586	75.3886	75.6323	7.2039	6.7931	7.61469	23166252	58335351	1	2
ENSG00000109854	HTATIP2	Other	0	11	1478	723	0.056834	0.034578	0.017981	0.685201	0.262241	18502	0.419814	0.024565	0.013944	0.277227	0.007314	0.009643	0.125	0.006738	0.009957	0.019933	0.014598	0.008939	0.928836	-0.674596	2.42477	4.12506	0.725488	0.642126	49.9812	46.2862	46.4108	6.0415	5.37368	6.70932	20351885	32598896
ENSG00000109929	SC5DL	Mendelian	1	11	7157	894	0.023753	0.022371	0.006711	0.703356	0.267562	13543	0.383941	0.019006	0.010854	0.264189	0.005946	0.008398	0.124031	0.006158	0.008958	0.050447	0.010093	0.007106	1.0392	-0.958399	1.61547	1.52417	1.71169	0.661866	65.3092	46.3221	42.9752	7.1473	6.34785	7.94675	13773421	67728182	0	0
ENSG00000109971	HSPA8	Other	0	11	2258	1707	0.032772	0.029877	0.00703	0.687756	0.275337	2358	0.46057	0.052013	0.022477	0.187529	0.013421	0.014262	0.048387	0.012389	0.016557	0.043541	0.014833	0.009967	0.852267	-0.145539	3.4408	5.30729	1.58	0.275598	64.5109	72.4651	74.6171	12.1634	12.2906	12.0361	12016651	69484952
ENSG00000110077	MS4A6A	GWAS	2	11	1535	741	0.010423	0.008097	0.005398	0.711471	0.275034	10045	0.397853	0.01193	0.016028	0.600836	0.008967	0.010836	0.233333	0.00815	0.003587	0.004307	0.011245	0.007688	0.908095	-1.02741	0.616142	0.756259	0.475608	0.568405	31.9941	23.844	23.818	5.7343	5.28525	6.18336	59701453	6750672
ENSG00000110079	MS4A4A	Other	0	11	1712	645.75	0.01285	0.006581	0.004259	0.722184	0.266976	26581	0.383328	0.014556	0.010684	0.302397	0.006375	0	0	0			0.006594	0	0	-1.03776	0.616142	0.756259	0.475608	0.568405	28.298	22.6314	21.6469	4.73658	4.26547	5.20769	59818833	6868052
ENSG00000110104	CCDC86	Other	0	11	2015	781.5	0.090323	0.086372	0.037748	0.629431	0.246449	7112	0.533717	0.032874	0.01153	0.239518	0.00378	0	0	0			0.023067	0	0	0.28921	1.37411	2.42499	0.324318	0.526378	48.3543	57.5326	58.3652	7.51017	7.64095	7.37939	60370571	7419790
ENSG00000110169	HPX	Other	0	11	1609	1383	0.045991	0.038322	0.013738	0.68966	0.258279	8347	0.466523	0.015543	0.010303	0.285195	0.005963	0.010641	0.169231	0.008137	0.018013	0.046835	0.015042	0.012097	1.38721	-0.490034	1.72145	0	3.44289	0.596654	69.2588	73.8107	74.0257	4.15982	4.37951	3.94013	6413844	46536937
ENSG00000110203	FOLR3	Other	0	11	844	729	0.061611	0.050754	0.020576	0.694102	0.234568	3295	0.510542	0.027108	0.007891	0.111954	0.004991	0.011747	0.211111	0.006192	0.019256	0.032426	0.009147	0.015013	1.9996	-0.096509	0.764469	1.26917	0.252349	0.279724	63.7372	74.1641	75.7976	3.44039	3.43105	3.44972	62925884	18575719
ENSG00000110243	APOA5	Mendelian	1	11	1864	1095	0.069742	0.077626	0.035616	0.642557	0.244201	632	0.612342	0.072785	0.009494	0.086957	0.003413	0.004747	0.043478	0.001706	0.013905	0.023218	0.008943	0.004472	0.671592	0.623155	2.12187	4.23676	0.00698	0.34285	67.903	71.0636	71.896	3.31866	3.29539	3.34193	18285838	63215765	1	1
ENSG00000110244	APOA4	Other	0	11	1460	1185	0.078082	0.060759	0.032068	0.661097	0.246076	1134	0.532628	0.026455	0.018519	0.333333	0.009964	0.010582	0.166667	0.006341	0.08531	0.142598	0.02684	0.014318	0.767533	0.427459	2.12187	4.23676	0.00698	0.34285	66.9098	71.5525	72.03				18254460	63247143
ENSG00000110321	EIF4G2	Other	0	11	3911	2026	0.038865	0.022869	0.007733	0.708523	0.260875	8057	0.404382	0.036886	0.012908	0.151419	0.007603	0.009407	0.060403	0.007454	0.006703	0.01545	0.00885	0.006663	0.978884	-0.512521	1.02587	1.39061	0.667519	0.345866	64.4813	75.9112	76.1308	6.92396	6.88171	6.9662	10781163	42169618
ENSG00000110347	MMP12	Other	0	11	1813	1407	0.023166	0.020611	0.007818	0.7086	0.262971	10402	0.382675	0.012855	0.009806	0.276703	0.00633	0.008634	0.156716	0.006706	0.008583	0.020508	0.010189	0.007982	1.18266	-1.03217	0.613196	0.793005	0.428776	0.616355	30.64	73.2048	75.6711	3.26794	3.17338	3.36251	32207580	49294023
ENSG00000110484	SCGB2A2	Other	0	11	502	276	0.035857	0.014493	0.014493	0.72029	0.250725	2487	0.402483	0.013616	0.010856	0.41342	0.005299	0.010412	0.235294	0.007308	0.010316	0.025155	0.009809	0.008674	1.28826	-0.909229	1.23683	1.86176	0.609111	0.254232	52.0434	66.9967	69.7622	3.22427	3.16682	3.28172	61795705	8844924
ENSG00000110680	CALCA	Other	0	11	1409	404.4	0.029808	0.032641	0.015826	0.684768	0.266766	4205	0.481226	0.023764	0.011891	0.240171	0.006334	0.008317	0.11	0.005842	0.036904	0.105466	0.012176	0.007591	0.939558	-0.385447	0.461069	0.416822	0.516328	0.436811	34.5468	50.5677	47.0407	3.64777	3.66097	3.63456	14947600	38003181
ENSG00000110700	RPS13P2	Other	0	11	529	450	0.079395	0.06	0.015556	0.656444	0.268	2718	0.459862	0.041409	0.01067	0.106619	0.006525	0.010171	0.078947	0.0072	0.003412	0.007421	0.01068	0.009463	1.28038	-0.245415	1.88471	3.1882	0.587683	0.524311	70.7262	63.5911	62.3329	13.0465	13.0533	13.0398	17054155	35896626
ENSG00000110711	AIP	Other	0	11	1212	987	0.10231	0.068896	0.032421	0.65694	0.241743	6831	0.554516	0.040924	0.009955	0.128778	0.004884	0.006723	0.053571	0.004724	0.009176	0.041689	0.012081	0.006794	0.907163	0.470606	0.400604	0.764681	0.036921	0.284547	69.496	74.879	76.3127				67011123	14060342
ENSG00000110848	CD69	GWAS	2	12	1672	594	0.011962	0.013468	0.006734	0.729293	0.250505	6719	0.350445	0.017211	0.016223	0.311315	0.011055	0.011424	0.155172	0.008907	0.026435	0.051044	0.012255	0.008586	0.945898	-1.20064	0.424916	0.546373	0.301744	0.460925	58.9446	50.2885	49.052	4.99091	4.97467	5.00715	9800558	25644903
ENSG00000110851	PRDM4	Other	0	12	4186	2400	0.035356	0.0175	0.005833	0.713083	0.263583	24023	0.397177	0.018601	0.009699	0.228266	0.005556	0.010089	0.136161	0.0077	0.029352	0.066016	0.007957	0.007873	1.39722	-0.774437	1.00385	1.15439	0.846143	0.678621	58.7232	33.8613	35.8604	7.76572	7.75325	7.77819	25684625	71219448
ENSG00000110917	MLEC	Other	0	12	6349	873	0.033706	0.064147	0.036655	0.65063	0.248568	8356	0.456272	0.026284	0.007061	0.141145	0.003441	0	0	0			0.011293	0	0	-0.193578	1.00613	1.61	0.411284	0.269498	73.8993	68.052	68.762	9.48599	9.73057	9.24141	12732843	84171230
ENSG00000110944	IL23A	Other	0	12	1045	564	0.019139	0.01773	0.003546	0.696809	0.281915	490	0.516327	0.008163	0	0	0	0	0	0			0	0		-0.201604	0.769861	1.06764	0.479347	0.183957	77.1871	76.4656	76.9293	3.75841	3.77139	3.74542	55019693	19574232
ENSG00000110955	ATP5B	Other	0	12	1839	1584	0.05329	0.035985	0.017045	0.681313	0.265657	5991	0.436622	0.03768	0.011851	0.159476	0.006071	0.005123	0.065789	0.002748	0.008891	0.023357	0.009875	0.004239	0.580645	-0.40939	0.769861	1.06764	0.479347	0.183957	79.8406	77.3552	75.7004	11.3121	11.2392	11.385	55322174	19876713
ENSG00000111012	CYP27B1	Mendelian	1	12	2486	1521	0.082864	0.087442	0.03879	0.616174	0.257594	2348	0.543616	0.056469	0.00937	0.098048	0.004062	0.008007	0.014925	0.007593	0.004432	0.011456	0.011077	0.005984	1.1478	0.387355	0.173957	0.340957	0	0.345866	74.6707	74.6475	76.2537	3.43096	3.26075	3.60117	56444814	20999353	0	0
ENSG00000111046	MYF6	Mendelian	1	12	1288	723	0.071429	0.059474	0.029046	0.665007	0.246473	512	0.607422	0.148438	0.003906	0.026316	0	0.003906	0	0.004587	0.25025	0.3532	0.001565	0.00305	1.34318	0.124535	1.23795	1.4011	1.07289	0.742716	65.1906	65.9595	64.3018	3.66211	3.74461	3.57961	52723052	44181021	1	1
ENSG00000111049	MYF5	Other	0	12	1520	762	0.053947	0.051181	0.027559	0.674016	0.247244	1220	0.441803	0.016393	0.009836	0.15	0.0075	0.012295	0.1	0.010833	0.008153	0.01413	0.012732	0.01242	1.67898	-0.674617	1.23795	1.4011	1.07289	0.742716	65.661	65.3189	63.4427	3.46243	3.53942	3.38544	52713326	44190747
ENSG00000111057	KRT18P19	Other	0	12	1534	1287	0.097784	0.06216	0.024864	0.661538	0.251437	2496	0.542468	0.028846	0.00601	0.111111	0.002888	0.004407	0.055556	0.002888	0.006092	0.015232	0.008817	0.005364	0.985001	0.364256	1.92455	2.69554	1.14409	0.2625	69.2699	74.1662	75.7158	9.46548	9.96375	8.96722	51630936	16185475
ENSG00000111215	PRR4	Other	0	12	564	399	0.024823	0.030075	0	0.679699	0.290226	3063	0.387076	0.00718	0.007835	0.409224	0.004933	0.008159	0.272727	0.006246	0.009449	0.023718	0.01566	0.012448	1.39869	-1.08661	1.09957	0.735025	1.45975	0.416831	56.6183	54.9532	52.6941	4.55069	4.49665	4.60472	10891530	24553931
ENSG00000111231	GPN3	Other	0	12	1458	849	0.039781	0.031802	0.015312	0.709776	0.24311	14252	0.442892	0.025428	0.010735	0.223511	0.005184	0.008173	0.090659	0.006021	0.009863	0.027103	0.010787	0.007157	1.02262	-0.573202	0.635818	0.935732	0.335904	0.303737	76.991	75.9135	74.4063	8.43432	8.52934	8.33929	22966973	73937100
ENSG00000111241	FGF6	Other	0	12	744	621	0.091398	0.066023	0.033816	0.640902	0.259259	10713	0.478609	0.027216	0.016149	0.315539	0.007772	0	0	0			0.025814	0	0	-0.217849	3.14587	1.78884	4.51289	0.688288	61.7985	34.4329	35.3523	4.50715	4.54014	4.47415	4419305	31026156
ENSG00000111247	RAD51AP1	Other	0	12	2164	986	0.014787	0.012847	0.003381	0.72265	0.261122	18949	0.363359	0.013793	0.015093	0.405562	0.009632	0.009318	0.152672	0.007313	0.010344	0.022572	0.012171	0.007246	0.829258	-1.11976	3.14587	1.78884	4.51289	0.688288	66.088	39.7967	37.1676	7.90286	8.11071	7.69502	4528896	30916565
ENSG00000111262	KC1	Mendelian	1	12	7983	1482	0.055618	0.07085	0.045209	0.644939	0.239001	367	0.574932	0.114441	0.00545	0.02381	0.003077	0.002725	0	0.003077	0.1511		0.003671	0.001984	0.671592	-0.019964	3.14587	1.78884	4.51289	0.688288	48.0224	35.8403	29.9444	3.51391	3.45415	3.57366	4893508	30551953
ENSG00000111276	CDKN1B	Other	0	12	2403	601.5	0.076571	0.075644	0.050707	0.658022	0.215628	2591	0.396372	0.027788	0.011964	0.208333	0.006352	0.016596	0.097222	0.014291	0.031959	0.107578	0.019939	0.016758	1.86312	-0.215985	2.41855	3.66745	1.16057	0.245965	72.9264	75.6455	77.9177	10.4795	10.1899	10.7691	12764072	22681389
ENSG00000111291	GPRC5D	Other	0	12	1043	963	0.047939	0.029595	0.020249	0.67352	0.276636	9056	0.41807	0.019646	0.012036	0.258552	0.007096	0.011226	0.186813	0.007708	0.005146	0.012222	0.012431	0.01072	1.2528	-0.735998	2.41855	3.66745	1.16057	0.245965	61.9932	75.4169	77.3461	3.76679	3.67402	3.85956	12989432	22456029
ENSG00000111305	GSG1	Other	0	12	2387	933	0.036028	0.031618	0.011254	0.684137	0.27299	17128	0.457681	0.031644	0.012085	0.186345	0.006391	0.007737	0.075368	0.005527	0.004834	0.011692	0.010264	0.006164	0.859849	-0.442288	1.52754	1.18472	1.87943	0.493307	61.5364	76.1996	76.617	3.32496	3.31695	3.33297	13138097	22307364
ENSG00000111325	OGFOD2	Other	0	12	2914	926	0.080302	0.086393	0.041037	0.616487	0.256084	2384	0.580469	0.049455	0.006711	0.093299	0.002206	0.007544	0.059322	0.00485	0.007822	0.014352	0.009421	0.008115	1.50981	0.905767	0.232084	0	0.479543	0.279364	70.1362	75.4357	76.4746	4.94299	4.95939	4.92659	10321643	86582430
ENSG00000111332	H2AFJ	Other	0	12	710	417	0.169014	0.119904	0.069544	0.58777	0.222782	287	0.637631	0.10453	0.017422	0.1	0.007782	0.006969	0.033333	0.003891	0.057978	0.079447	0.016564	0.006284	0.537273	0.599631	1.5419	1.7038	1.39	0.679331	60.8353	39.3957	41.4333				14819114	20626347
ENSG00000111341	MGP	Mendelian	1	12	1566	306	0.025543	0.055556	0.01634	0.671242	0.256863	3334	0.375337	0.01736	0.015597	0.380107	0.009157	0.009877	0.155172	0.00731	0.006728	0.006265	0.027264	0.013528	0.850619	-0.948406	1.5419	1.7038	1.39	0.679331	48.7704	41.6091	43.16	6.27465	6.30002	6.24928	14927572	20517889	0	1
ENSG00000111348	ARHGDIB	Other	0	12	1216	600	0.032895	0.026667	0.016667	0.706333	0.250333	18276	0.405936	0.015655	0.014117	0.401949	0.007949	0.012774	0.222222	0.009443	0.00574	0.007573	0.016333	0.012596	1.2154	-0.917747	1.15555	1.33716	0.978935	0.587352	39.7902	39.3773	40.6555	6.05407	5.57425	6.53389	14996023	20449438
ENSG00000111364	DDX55	Other	0	12	2630	1425	0.045627	0.040351	0.019298	0.688211	0.25214	16135	0.457507	0.030657	0.012271	0.196098	0.006458	0.009642	0.133065	0.005739	0.028271	0.070158	0.012357	0.009319	1.05539	-0.353938	0.232084	0	0.479543	0.279364	68.1139	71.602	72.2191	6.41851	6.60744	6.22957	9687505	87216568
ENSG00000111405	AC004241.2	Other	0	12	2321	1104	0.025851	0.02808	0.015399	0.704348	0.252174	13494	0.490298	0.020441	0.00667	0.155889	0.003556	0.009628	0.152174	0.006654	0.008629	0.016151	0.006882	0.008959	1.939	-0.334641	1.2271	2.353	0.117486	0.32313	69.3427	75.6199	76.7029	4.28499	4.23428	4.3357	46397706	10952245
ENSG00000111537	IFNG	Other	0	12	1213	495	0.021434	0.030303	0.010101	0.707879	0.251717	3755	0.360712	0.008506	0.012517	0.407007	0.009132	0.006911	0.09375	0.006166	0.010239	0.030065	0.018798	0.007206	0.741655	-1.17291	2.07974	3.59947	0.56	0.603543	30.5462	61.15	55.484	3.45116	3.41808	3.48423	65512231	31391842
ENSG00000111615	KRR1	Other	0	12	3357	1140	0.020256	0.022807	0.008772	0.717193	0.251228	10596	0.349338	0.012215	0.008305	0.247246	0.00535	0.00902	0.115385	0.007705	0.008214	0.022651	0.009476	0.008157	1.45882	-1.20568	1.56093	2.2598	0.848372	0.406496	49.2428	71.5334	70.2005	7.06961	7.17267	6.96656	58164849	38739224
ENSG00000111639	MRPL51	Other	0	12	661	381	0.081694	0.068241	0.020997	0.655643	0.255118	479	0.425887	0.033403	0.014614	0.125	0.010799	0.004175	0	0.00432	0.002203	0.002408	0.015611	0.002832	0.383767	-0.402374	3.02485	2.5208	3.52912	0.22185	72.9364	77.2656	76.4714	9.08162	9.02135	9.14189	6472148	28973313
ENSG00000111640	GAPDH	Other	0	12	1653	943.5	0.082275	0.035683	0.022258	0.680692	0.261367	2224	0.617423	0.075438	0.014388	0.131129	0.004863	0.00943	0.053571	0.005828	0.007735	0.01064	0.007989	0.005879	0.880277	0.893427	3.02485	2.5208	3.52912	0.22185	72.6501	76.7312	76.0944	12.1285	12.1838	12.0732	6515857	28929604
ENSG00000111641	NOP2	Other	0	12	2848	2504	0.054073	0.039803	0.008919	0.682614	0.268663	8567	0.469781	0.028359	0.007937	0.13583	0.004205	0.008717	0.094262	0.00622	0.010956	0.032387	0.008277	0.007998	1.47508	-0.121077	3.02485	2.5208	3.52912	0.22185	72.796	75.9161	75.9074	7.52594	7.74628	7.30561	6542015	28903446
ENSG00000111652	COPS7A	Other	0	12	1822	822	0.050494	0.051095	0.017032	0.660341	0.271533	5979	0.492904	0.033729	0.014384	0.218186	0.00727	0.010686	0.113861	0.007085	0.009554	0.018322	0.015949	0.010496	0.997909	-0.088765	3.02485	2.5208	3.52912	0.22185	75.1775	73.4908	76.5967	9.85657	9.80176	9.91138	6707378	28738083
ENSG00000111669	TPI1	Mendelian	1	12	1763	780	0.086217	0.047009	0.035043	0.668462	0.249487	2053	0.60716	0.079342	0.012664	0.07367	0.007407	0.008708	0.036585	0.006306	0.00583	0.006402	0.008414	0.005935	0.923598	0.950065	3.02485	2.5208	3.52912	0.22185	76.1441	73.2848	77.5406	8.76606	8.82121	8.71091	6848458	28597003	1	0
ENSG00000111671	SPSB2	Other	0	12	1183	786	0.08284	0.06743	0.034351	0.648092	0.250127	1166	0.577187	0.037736	0.012007	0.204545	0.004456	0.007719	0.022727	0.00713	0.000832	0.000579	0.016681	0.006153	0.863475	0.875112	3.02485	2.5208	3.52912	0.22185	76.1841	73.3033	77.5527	5.42433	5.38097	5.46769	6851539	28593922
ENSG00000111678	C12orf57	Other	0	12	542	375	0.129151	0.082667	0.066667	0.6256	0.225067	1371	0.519718	0.069014	0.013129	0.105688	0.006268	0.011268	0.010204	0.011346	0.004908	0.008128	0.012658	0.007942	1.15274	0.787976	3.02485	2.5208	3.52912	0.22185	76.5221	74.7077	77.3533	6.44917	6.32486	6.57348	6924444	28521017
ENSG00000111716	LDHB	Other	0	12	1626	897	0.0492	0.01858	0.008175	0.712077	0.261167	20788	0.361725	0.013222	0.013758	0.425687	0.008239	0.008383	0.112319	0.006991	0.003948	0.005683	0.013776	0.007065	0.818453	-1.05791	2.37485	3.398	1.35688	0.755807	39.637	40.1341	34.1753	12.1164	12.1231	12.1096	21690793	13754668
ENSG00000111752	PHC1	Other	0	12	5174	3009	0.029378	0.027252	0.00997	0.691459	0.271319	21502	0.416802	0.023089	0.009441	0.187329	0.005237	0.009365	0.118474	0.006787	0.017772	0.060045	0.008726	0.007921	1.33241	-0.577501	1.39084	2.17367	0.598941	0.383071	69.7791	31.4119	30.8092	10.3195	10.5008	10.1382	8971954	26473507
ENSG00000111775	COX6A1	Other	0	12	548	324	0.09854	0.08642	0.049383	0.619136	0.245062	2076	0.468044	0.050937	0.012524	0.14185	0.005583	0.005766	0.018868	0.005063	0.009898	0.011962	0.015715	0.004765	0.618441	-0.066917	1.00613	1.61	0.411284	0.269498	74.8972	72.4996	74.1952	5.71345	5.73236	5.69455	12987933	83916140
ENSG00000111801	BTN3A3	Other	0	6	3073	1686	0.027335	0.029063	0.0172	0.694187	0.259549	9770	0.429445	0.01243	0.011566	0.411724	0.006529	0.007947	0.172131	0.005881	0.009709	0.026683	0.016499	0.009085	0.922902	-0.764909	0.353276	0.70208	0	0.529134	68.4621	54.7344	55.5912	8.00406	7.83977	8.16836	26555185	33882940
ENSG00000111834	RSPH4A	Other	0	6	2825	1782	0.031858	0.026936	0.012346	0.705948	0.25477	13622	0.368698	0.013902	0.008516	0.279869	0.00469	0.009366	0.157895	0.007272	0.008737	0.018916	0.01085	0.009386	1.47725	-1.02923	0.434764	0.863572	0	0.532579	64.7585	72.2427	70.3161	3.94749	4.30134	3.59363	53847404	56614463
ENSG00000111845	PAK1IP1	Other	0	6	1493	1173	0.028131	0.017903	0.012788	0.716965	0.252344	13259	0.409091	0.025286	0.015914	0.256512	0.009672	0.012342	0.169643	0.008261	0.015552	0.027743	0.011527	0.00896	1.04171	-0.726093	2.28659	3.36188	1.21129	0.45128	75.3318	48.664	49.0859	8.69159	8.78021	8.60297	10810564	49627561
ENSG00000112031	MTRF1L	Other	0	6	3716	883	0.03014	0.053605	0.01812	0.67618	0.252095	11625	0.364698	0.016312	0.014108	0.406065	0.007608	0.00807	0.105263	0.006458	0.005789	0.009885	0.026912	0.01001	0.768353	-0.902035	1.95985	2.45815	1.46817	0.708268	37.1656	41.7184	43.1063	5.05363	5.00855	5.09871	17542121	92919746
ENSG00000112041	TULP1	Mendelian	1	6	2097	1568	0.119218	0.077168	0.035077	0.640901	0.246854	12887	0.522359	0.030226	0.009467	0.156604	0.004881	0.00899	0.102564	0.006074	0.011542	0.026238	0.015213	0.011807	1.27554	0.419461	0.430674	0.866801	0	0.2625	74.1988	74.8541	74.1079	4.36257	4.32235	4.40279	35581131	24856994	0	1
ENSG00000112077	RHAG	Mendelian	1	6	1919	1137	0.019802	0.015391	0.010994	0.703782	0.269833	29694	0.394995	0.018206	0.016199	0.357	0.009879	0.011522	0.149446	0.008964	0.012919	0.030202	0.012447	0.008609	0.955376	-0.972879	0.256492	0.134628	0.382407	0.801968	37.2064	41.6034	41.0694	3.72857	3.67025	3.78689	49696702	10741423	0	0
ENSG00000112090	RAB44	Other	0	6	462	456	0.064935	0.04386	0.02193	0.667105	0.267105	5720	0.477807	0.025413	0.012937	0.27517	0.006099	0.011662	0.171233	0.007501	0.003653	0.007291	0.016138	0.012514	1.21083	-0.123547	0.963926	1.70391	0.215977	0.265945	65.7528	74.1135	74.5448				36801453	23636672
ENSG00000112096	SOD2	Other	0	6	1773	624	0.048505	0.036325	0.026709	0.693056	0.24391	12389	0.423009	0.033307	0.011381	0.159948	0.006262	0.008689	0.077295	0.006325	0.016593	0.058437	0.01015	0.007191	1.02543	-0.444871	0.559795	0.235928	0.8753	0.435433	52.3173	50.1342	47.7184	7.57837	7.78755	7.3692	10872750	99589117
ENSG00000112115	IL17A	Other	0	6	1859	462	0.022593	0.04329	0.008658	0.684848	0.263203	2393	0.346009	0.010029	0.010447	0.333333	0.007176	0.010865	0.208333	0.008865	0.009236	0.025076	0.019345	0.01509	1.39691	-0.979605	1.5169	2.53386	0.49139	0.458169	49.8751	61.0986	59.4748	3.04044	2.9981	3.08277	52161269	8276856
ENSG00000112116	IL17F	GWAS	2	6	813	471	0.04428	0.044586	0.019108	0.684289	0.252017	6994	0.418439	0.018267	0.012582	0.328735	0.006699	0.008991	0.125	0.006832	0.016164	0.055338	0.019241	0.010249	0.959813	-0.791065	1.5169	2.53386	0.49139	0.458169	54.8941	66.13	64.9564	3.42176	3.36985	3.47367	52213347	8224778
ENSG00000112208	BAG2	Other	0	6	1753	630	0.068454	0.025397	0.009524	0.709524	0.255556	10824	0.398453	0.02229	0.009054	0.169938	0.005386	0.007645	0.095041	0.005652	0.002916	0.004956	0.008137	0.006424	1.13414	-0.79202	0.077028	0.155661	0	0.628346	66.7105	77.1305	76.5915	5.39646	5.3278	5.46512	57151387	3286738
ENSG00000112212	BZRPL1	Other	0	6	958	357	0.022965	0.019608	0.008403	0.698599	0.273389	825	0.566586	0.01937	0.008485	0.062576	0.007416	0.003632	0.0625	0.002469	0.000638	0.00024	0.006408	0.00295	0.574953	-0.187338	2.72226	4.91097	0.523548	0.460236	59.4097	62.2914	62.4652	3.66049	3.59564	3.72535	41119162	19318963
ENSG00000112218	GPR63	Other	0	6	2085	1254	0.036451	0.020734	0.007974	0.694577	0.276715	37255	0.357347	0.013804	0.011113	0.293625	0.007158	0.008213	0.151163	0.006212	0.010248	0.032107	0.01106	0.007449	0.992675	-1.11981	0.948402	1.25504	0.622746	0.839862	34.799	23.3654	21.0108	4.73536	5.07204	4.39869	73527651	36934216
ENSG00000112237	CCNC	Other	0	6	3575	725	0.026853	0.009195	0.004598	0.734161	0.252046	22779	0.347759	0.012078	0.010185	0.323497	0.006354	0.006914	0.144928	0.005227	0.007767	0.041076	0.00764	0.00517	0.911832	-1.16959	0.602545	0.903749	0.293615	0.646949	67.792	49.1033	50.7187	6.72613	6.78745	6.66481	70789794	39672073
ENSG00000112238	PRDM13	Other	0	6	3281	2138	0.163365	0.11662	0.082944	0.586561	0.213876	5563	0.446839	0.045259	0.008988	0.107239	0.00433	0.006645	0.035714	0.005267	0.021759	0.082957	0.015046	0.007254	0.993063	0.288981	0.602545	0.903749	0.293615	0.646949	62.7928	47.8882	50.4897	4.26561	4.53062	4.0006	70734241	39727626
ENSG00000112299	VNN1	Other	0	6	3090	1536	0.019417	0.019531	0.010417	0.703776	0.266276	29323	0.379301	0.010765	0.010777	0.383316	0.006722	0.011821	0.227848	0.00947	0.013273	0.053788	0.012218	0.011115	1.47339	-1.08459	0.476419	0.531398	0.417222	0.39065	43.5133	50.0567	51.1853	3.34583	3.22801	3.46366	37839333	72622534
ENSG00000112306	RPS12	Other	0	6	530	393	0.079245	0.030534	0.010178	0.700763	0.258524	2489	0.407942	0.03931	0.012857	0.112425	0.008782	0.012034	0.071429	0.009603	0.004698	0.009279	0.009587	0.008911	1.25721	-0.550148	0.476419	0.531398	0.417222	0.39065	50.0887	41.6118	42.806	13.4277	13.4534	13.402	37721107	72740760
ENSG00000112308	C6orf62	Other	0	6	2444	640.5	0.017185	0.0242	0.003903	0.706948	0.264949	12481	0.394201	0.023484	0.009775	0.177409	0.005743	0.011423	0.115646	0.008916	0.005996	0.011557	0.008354	0.009102	1.56961	-0.777175	1.73448	2.478	0.99	0.571161	66.3271	52.1496	55.2503	8.82059	9.01359	8.62758	24820627	35617498
ENSG00000112312	GMNN	Other	0	6	1354	615	0.067947	0.01626	0.006504	0.722033	0.255203	9783	0.355657	0.021611	0.01104	0.19393	0.007	0.008869	0.099057	0.006876	0.014977	0.024809	0.008207	0.006576	1.07903	-0.875478	1.73448	2.478	0.99	0.571161	70.2419	56.3449	59.1364	9.36039	9.74556	8.97522	24888724	35549401
ENSG00000112337	SLC17A2	Other	0	6	2444	1350	0.022913	0.018025	0.008148	0.693531	0.280296	15352	0.385524	0.016618	0.008729	0.239104	0.004835	0.009283	0.152344	0.006865	0.005298	0.009901	0.007663	0.007507	1.42847	-0.978314	0.353276	0.70208	0	0.529134	53.6378	29.9595	29.9936				26029894	34408231
ENSG00000112343	TRIM38	Other	0	6	3255	1392	0.023349	0.024425	0.010057	0.705891	0.259626	18761	0.40321	0.013816	0.013006	0.412811	0.007405	0.008449	0.157692	0.006358	0.009128	0.031436	0.01531	0.00834	0.872574	-0.870098	0.353276	0.70208	0	0.529134	56.0677	27.7115	27.1547	5.65644	5.48656	5.82633	26082290	34355835
ENSG00000112493	TAPBP	Mendelian	1	6	4026	1115.25	0.083954	0.059292	0.034858	0.641986	0.263865	10596	0.472932	0.033271	0.008966	0.156012	0.003905	0.009868	0.081921	0.007389	0.020082	0.023972	0.011757	0.009601	1.47843	0.025615	0.912651	1.82167	0	0.305905	72.1301	68.2562	68.9387				33382781	27055344	0	1
ENSG00000112514	CUTA	Other	0	6	1199	504	0.110092	0.061905	0.04127	0.649127	0.247698	544	0.512774	0.010949	0.009191	0.167892	0.007434	0.00365	0	0.00369	0.00275	0.003182	0.015219	0.002395	0.533352	0.416471	0.912651	1.82167	0	0.305905	67.8072	71.3525	73.2681	11.0672	11.0354	11.0991	33493170	26944955
ENSG00000112592	TBP	Other	0	6	1855	963	0.039892	0.022153	0.013846	0.701973	0.262028	16587	0.385786	0.01876	0.010309	0.218527	0.006328	0.008839	0.112179	0.006863	0.008449	0.01687	0.009283	0.007303	1.15161	-0.897444				0.597687	52.376	43.8497	44.1618	10.1586	10.309	10.0083	185366	110276501
ENSG00000112742	TTK	Other	0	6	2970	2544	0.018855	0.012775	0.004914	0.730542	0.251769	34862	0.343568	0.012087	0.009236	0.246806	0.00633	0.009738	0.182464	0.007625	0.023181	0.073802	0.007777	0.007902	1.4162	-1.1766	0.416414	0.750169	0.076232	0.708957	51.2668	44.3515	44.8766	7.27241	7.75622	6.78859	80790017	20351892
ENSG00000112763	BTN2A1	Other	0	6	2904	1425.75	0.03719	0.036121	0.016833	0.682834	0.264212	8741	0.45526	0.020745	0.010868	0.253673	0.005725	0.008093	0.087912	0.006402	0.008524	0.020081	0.013072	0.007547	1.00019	-0.514672	0.353276	0.70208	0	0.529134	68.6074	54.341	55.2298	6.80279	6.68485	6.92074	26572006	33866119
ENSG00000112773	FAM46A	Other	0	6	5769	1206.75	0.045068	0.07023	0.04537	0.647441	0.236959	1257	0.467085	0.075235	0.00716	0.042296	0.004301	0.012539	0.03125	0.011017	0.011942	0.018769	0.005755	0.009328	2.35232	-0.270078	0.738643	1.02862	0.448663	0.508464	36.3095	64.6242	65.0414	6.55269	6.4217	6.68368	82515688	22077563
ENSG00000112812	PRSS16	Other	0	6	2897	1176.75	0.057991	0.058849	0.027406	0.646824	0.266922	5940	0.483176	0.027927	0.008418	0.156732	0.004156	0.005384	0.042169	0.004327	0.003769	0.00502	0.011912	0.00528	0.859059	-0.205118	0.616699	1.23743	0	0.604232	64.6265	33.5205	29.8525	6.50272	7.64612	5.35933	27327907	33110218
ENSG00000112855	HARS2	Other	0	5	2489	1515	0.040177	0.033003	0.005281	0.693465	0.268251	5375	0.439532	0.021921	0.008186	0.178231	0.004375	0.008545	0.101695	0.006458	0.002465	0.003746	0.008916	0.007834	1.40215	-0.413656	0.547696	0.72776	0.367631	0.54498	63.3223	63.1542	64.2542				40802729	92113739
ENSG00000112996	MRPS30	Other	0	5	1668	1314	0.09952	0.078387	0.043379	0.643683	0.234551	4910	0.335772	0.015854	0.010591	0.231239	0.007036	0.006707	0.064103	0.005783	0.004257	0.006752	0.022655	0.008747	0.850672	-0.926222	0.312864	0.567498	0.04861	0.76752	47.5193	18.9374	14.6134	8.75114	8.77995	8.72232	44848077	3093321
ENSG00000113070	HBEGF	Other	0	5	2342	621	0.052946	0.043478	0.017713	0.669887	0.268921	11381	0.498027	0.020872	0.009929	0.265218	0.004487	0.008156	0.117647	0.005822	0.005473	0.010489	0.014537	0.009015	1.10332	-0.238813	0.712304	0.75224	0.672369	0.224606	73.383	74.0535	77.2183	4.48897	4.57325	4.40469	41158379	91758089
ENSG00000113083	LOX	Other	0	5	1951	1246.5	0.104562	0.084637	0.049338	0.637224	0.228801	9964	0.369755	0.012619	0.011843	0.310176	0.00803	0.008112	0.111111	0.006796	0.012134	0.055872	0.031369	0.013735	0.920077	-0.826745	1.1633	1.49854	0.826372	0.722736	56.7652	68.0544	66.776	4.45762	4.48281	4.43242	59421981	73494487
ENSG00000113088	GZMK	Other	0	5	1045	789	0.02488	0.019011	0.011407	0.703929	0.265653	8787	0.402429	0.013849	0.008194	0.254735	0.004732	0.009536	0.180328	0.007137	0.006694	0.015435	0.008174	0.008452	1.56313	-0.950773	1.05296	1.98716	0.11876	0.453346	40.2734	70.9339	70.8447	3.40653	3.3694	3.44366	54360790	6419392
ENSG00000113140	SPARC	Other	0	5	3130	906	0.033227	0.038631	0.023179	0.687638	0.250552	22315	0.480173	0.019491	0.015819	0.418441	0.007815	0.01055	0.158257	0.007614	0.015536	0.056814	0.021539	0.011349	0.895824	-0.438679	1.02951	1.41075	0.648272	0.687598	64.656	73.6191	76.9593	11.0333	10.4275	11.6391	29823905	103092563
ENSG00000113328	CCNG1	Other	0	5	2466	621	0.021087	0.008588	0.002147	0.724745	0.26452	4970	0.376456	0.028927	0.012274	0.173891	0.007459	0.008437	0.097222	0.005792	0.008073	0.028399	0.006899	0.005033	0.923329	-0.874001	1.26683	2.31965	0.218501	0.759252	63.0219	44.0659	40.3117	11.3848	11.3663	11.4033	18056990	114859478
ENSG00000113525	IL5	Other	0	5	816	399	0.017157	0.017544	0.007519	0.713283	0.261654	1263	0.300871	0.006334	0.007918	0.625	0.003984	0.007918	0.5	0.004781	0.004733	0.006885	0.013807	0.012182	1.34318	-1.22901	0.559569	0.691233	0.421323	0.384449	58.8433	76.9839	77.1292	3.74646	3.88085	3.61207	48951792	83964676
ENSG00000113555	PCDH12	Other	0	5	5181	3549	0.044393	0.035221	0.015497	0.682446	0.266836	8901	0.475101	0.015702	0.007078	0.236112	0.003424	0.011328	0.2	0.008318	0.035968	0.097338	0.010653	0.012721	2.14974	-0.199928	2.09607	3.02252	1.16577	0.422343	75.1887	70.2838	72.2109	6.56615	6.0925	7.03979	39546103	93370365
ENSG00000113583	C5orf15	Other	0	5	2349	792	0.044274	0.036616	0.026515	0.684848	0.25202	10875	0.400714	0.019766	0.009839	0.186088	0.006285	0.00851	0.12963	0.006068	0.005204	0.016022	0.011118	0.008902	1.16178	-0.769508	1.07991	1.32572	0.834102	0.284547	68.379	70.8551	70.2849	8.41462	8.39841	8.43083	47532127	85384341
ENSG00000113734	BNIP1	Other	0	5	1245	694.5	0.04498	0.038157	0.015119	0.681353	0.265371	18507	0.455873	0.032543	0.015778	0.22415	0.008769	0.009537	0.097682	0.006572	0.024422	0.075449	0.014527	0.008205	0.811865	-0.419344	3.05524	4.05055	2.05992	0.317618	63.6333	70.0388	69.7025	7.04876	7.00381	7.09371	8343818	124572650
ENSG00000113739	STC2	Other	0	5	5343	903	0.070747	0.065338	0.036545	0.658693	0.239424	9414	0.505086	0.049163	0.009242	0.120997	0.003463	0.011019	0.084052	0.007243	0.007216	0.043908	0.010187	0.010263	1.60156	0.183308	3.05524	4.05055	2.05992	0.317618	60.0152	66.0946	67.8518	4.66202	5.20716	4.11687	8176144	124740324
ENSG00000113742	CPEB4	GWAS	2	5	6908	1760	0.022003	0.03428	0.010795	0.690909	0.264015	64083	0.371321	0.013891	0.007724	0.224674	0.004668	0.008254	0.164798	0.006048	0.005074	0.023506	0.010927	0.009828	1.43522	-1.06851	3.54611	4.79743	2.2948	0.388582	58.8139	48.0516	48.2305	5.87554	5.57234	6.17874	7573511	125342957
ENSG00000113811	AC012467.9-1	Other	0	3	817	270	0.0612	0.02963	0.007407	0.7	0.262963	5939	0.395224	0.027918	0.010608	0.144749	0.006755	0.006895	0.054217	0.005536	0.004707	0.006522	0.009018	0.005482	0.873106	-0.694664	0.846813	0.881614	0.800413	0.372736	49.74	40.6233	39.6674	10.4559	10.151	10.7608	53897648	38139896
ENSG00000113905	HRG	Mendelian	1	3	1951	1572	0.026653	0.023537	0.009542	0.702163	0.264758	10232	0.41824	0.014016	0.012314	0.418377	0.006542	0.009733	0.194444	0.007108	0.006901	0.016719	0.014441	0.009567	1.06166	-0.84771	3.49954	4.96216	2.03791	0.40374	69.092	52.7575	54.4403	3.70605	3.92323	3.48886	11629223	95835060	1	2
ENSG00000114315	HES1	Other	0	3	1429	837	0.106368	0.0908	0.069295	0.621505	0.218399	1010	0.586139	0.110891	0.006931	0.035714	0.003341	0.00396	0.026786	0.001114	0.0032	0.003052	0.005319	0.003124	0.767533	0.71796	4.55899	3.97025	5.14451	0.279035	60.8586	55.6406	57.0055				4163980	103300303
ENSG00000114353	GI2	Other	0	3	2266	848	0.096205	0.060535	0.037736	0.666509	0.23522	20855	0.577432	0.032391	0.008871	0.153957	0.004014	0.006037	0.06213	0.00416	0.010085	0.023379	0.011995	0.006533	0.914159	0.507438	0	0	0	0.341732	79.9664	74.2926	77.3987	7.37502	7.1944	7.55565	50260207	41777337
ENSG00000114383	TUSC2	Other	0	3	1682	327	0.06302	0.103976	0.04893	0.597554	0.249541	1635	0.560753	0.038882	0.010398	0.173031	0.003818	0.006683	0.046875	0.005057	0.002	0.001448	0.020273	0.007896	0.86331	0.488339	0	0	0	0.341732	79.6818	74.9288	77.5214	6.85366	6.91926	6.78806	50339008	41698536
ENSG00000114388	TUSC4	Other	0	3	1664	1137	0.085337	0.043975	0.015831	0.67898	0.261214	1904	0.579832	0.023109	0.006828	0.136364	0.003763	0.003151	0	0.003226	0.011202	0.015011	0.008552	0.00219	0.619931	0.393694	0	0	0	0.341732	78.8053	74.7834	77.3709	6.0329	6.01304	6.05275	50361706	41675838
ENSG00000114395	CYB561D2	Other	0	3	1177	663	0.062872	0.039216	0.015083	0.660633	0.285068	1993	0.525	0.041	0.012544	0.183569	0.005232	0.006	0.036585	0.004692	0.002456	0.003607	0.010655	0.004535	0.642471	0.391384	0	0	0	0.341732	78.6381	74.7441	77.3347	5.24765	5.19083	5.30447	50364889	41672655
ENSG00000114405	C3orf14	Other	0	3	785	381	0.02293	0.020997	0	0.709186	0.269816	13796	0.357448	0.013456	0.007611	0.237022	0.004482	0.00709	0.134409	0.005353	0.01298	0.070768	0.008155	0.006619	1.25119	-1.16797	1.54677	1.45442	1.64882	0.803346	72.7752	43.9534	42.4404	8.25785	8.22235	8.29336	62287054	29750490
ENSG00000114446	IFT57	Other	0	3	3033	1284	0.030992	0.033489	0.017913	0.703271	0.245327	58437	0.349734	0.010076	0.010473	0.382133	0.00669	0.008658	0.213559	0.006573	0.007652	0.03169	0.017502	0.011774	1.11047	-1.2114	1.01962	1.15065	0.88	0.729626	30.8849	58.9496	54.3828	7.34427	7.75356	6.93499	90108683	17355600
ENSG00000114491	UMPS	Mendelian	1	3	2246	1437	0.049866	0.034099	0.016006	0.684899	0.264997	12145	0.399014	0.022021	0.008728	0.164517	0.00522	0.010353	0.16791	0.006806	0.005317	0.010115	0.009185	0.010387	1.59333	-0.720925	0.56253	0.54137	0.583689	0.38376	69.2135	73.1451	73.4922	7.27225	7.27789	7.26662	73562717	33901566	0	0
ENSG00000114737	CISH	Other	0	3	2016	771	0.065476	0.068742	0.022049	0.642802	0.266407	3251	0.555556	0.023875	0.00769	0.206138	0.002836	0.003979	0.051282	0.002822	0.042835	0.137498	0.015993	0.005339	0.695035	0.489866	0	0	0	0.341732	77.7491	69.6551	71.3891	6.25805	6.15077	6.36533	50621566	41415978
ENSG00000114744	COMMD2	Other	0	3	1423	594	0.036543	0.03367	0.020202	0.688552	0.257576	10276	0.380182	0.016854	0.014402	0.398404	0.00782	0.008718	0.126437	0.0067	0.013215	0.027936	0.018798	0.00887	0.813003	-0.992545	1.89992	2.77126	1.02445	0.295571	68.9258	76.1898	75.27	7.08439	7.00301	7.16577	48554732	58909551
ENSG00000114767	RRP9	Other	0	3	1543	1422	0.089436	0.066104	0.026723	0.647539	0.259634	6908	0.538362	0.02942	0.012305	0.211578	0.006264	0.008509	0.117647	0.005201	0.00587	0.013587	0.018042	0.011145	0.928831	0.368283	0.14762	0.297945	0	0.47815	67.9136	75.3666	76.7842	6.73494	7.02874	6.44114	51946724	40090820
ENSG00000114771	AADAC	Other	0	3	1606	1194	0.022416	0.01675	0.008375	0.704188	0.270687	12778	0.349258	0.012334	0.011191	0.387043	0.006497	0.009602	0.202532	0.007193	0.006519	0.013587	0.011059	0.008457	1.15244	-1.2031	1.06832	1.25773	0.886451	0.489173	29.0465	59.8598	61.1276	4.25906	4.03919	4.47894	46480069	60984214
ENSG00000114784	EIF1B	Other	0	3	1012	336	0.067194	0.020833	0.014881	0.697024	0.267262	1727	0.411901	0.064702	0.014476	0.053696	0.011763	0.009243	0.017857	0.008647	0.036551	0.123715	0.009318	0.006399	0.857651	-0.431162	0.420916	0.61991	0.232379	0.606299	46.4057	56.0495	51.1256	7.26136	7.28651	7.23622	40327548	51709996
ENSG00000114850	SSR3	Other	0	3	3062	552	0.022861	0.030797	0.016304	0.690942	0.261957	11327	0.382999	0.018007	0.008122	0.196113	0.004675	0.008915	0.122549	0.006831	0.009951	0.050799	0.00927	0.008494	1.47432	-0.940301	0.370475	0.391569	0.353921	0.573228	50.9143	72.6986	70.7812	7.67893	7.39732	7.96055	41753393	65710890
ENSG00000114854	TNNC1	Other	0	3	686	480	0.072886	0.052083	0.039583	0.688333	0.22	2254	0.603548	0.028381	0.008873	0.203215	0.003196	0.006208	0.078125	0.004108	0.003007	0.002765	0.012784	0.006896	0.939811	0.600746	0.733692	0.946024	0.521103	0.214961	75.6017	75.5411	78.251	4.82175	5.37401	4.26948	52461628	39575916
ENSG00000114902	SPCS1	Other	0	3	1096	303	0.114964	0.036304	0.023102	0.692409	0.248185	1253	0.484487	0.057279	0.015962	0.139332	0.008466	0.004773	0.027778	0.003376	0.001383	0.000833	0.01092	0.003346	0.401673	0.540939	0.733692	0.946024	0.521103	0.214961	68.574	70.8775	72.5008	11.53	11.6639	11.396	52716073	39321471
ENSG00000114942	EEF1B2	Other	0	2	1109	672	0.081154	0.026786	0.020833	0.704762	0.247619	2215	0.434412	0.045822	0.009932	0.128084	0.004258	0.002695	0.009804	0.002354	0.003066	0.001981	0.006432	0.001922	0.364513	-0.116336	1.2273	1.94314	0.516684	0.560138	76.6397	55.7333	55.4699	12.8974	12.9539	12.841	36216919	113544332
ENSG00000114982	KIAA1310	Other	0	2	5221	2466	0.034859	0.028386	0.007299	0.684428	0.279886	39804	0.432271	0.022042	0.008341	0.180087	0.00447	0.006537	0.072727	0.005046	0.003914	0.01019	0.008171	0.005518	1.05276	-0.594883	0.096654	0.116202	0.077106	0.283858	63.9697	72.2666	70.9397	6.03734	6.20647	5.8682	96645238	3455340
ENSG00000115009	CCL20	Other	0	2	834	283.5	0.014388	0.031746	0.010582	0.687125	0.270547	2871	0.359597	0.011107	0.011494	0.470383	0.00634	0.011801	0.15625	0.010179	0.020005	0.034376	0.019289	0.011955	1.37908	-1.13044	2.21947	1.81836	2.62058	0.449902	40.4566	44.6149	40.4561	4.14309	4.14466	4.14152	14562490	135198761
ENSG00000115042	FAHD2A	Other	0	2	1269	939	0.058314	0.027689	0.014909	0.690522	0.26688	9118	0.472739	0.024962	0.012612	0.250439	0.006524	0.006021	0.070175	0.004379	0.002675	0.003134	0.011439	0.004967	0.641267	-0.235104	0.096654	0.116202	0.077106	0.560827	29.2125	66.7983	68.8528	8.252	8.19192	8.31209	95437404	2247506
ENSG00000115073	ACTR1B	Other	0	2	2129	1125	0.090183	0.08	0.039111	0.631111	0.249778	5900	0.583531	0.056252	0.011017	0.114497	0.004849	0.006438	0.036145	0.004668	0.022172	0.066094	0.01222	0.005838	0.78498	0.77598	0.208913	0.366479	0.051347	0.552559	61.0042	56.5258	55.7916	7.24085	7.15731	7.32438	97642878	4452980
ENSG00000115129	TP53I3	Other	0	2	1675	867	0.081194	0.032872	0.023645	0.678662	0.264821	5746	0.465298	0.021917	0.014271	0.333507	0.007117	0.008523	0.126984	0.005869	0.010613	0.025883	0.015793	0.008157	0.802215	0.045854	0.120936	0.247369	0	0.335531	73.6114	71.917	72.4747	7.73376	7.64607	7.82144	24157520	69032378
ENSG00000115138	POMC	Mendelian	1	2	1538	798	0.149545	0.114035	0.066416	0.607018	0.212531	6503	0.479042	0.043605	0.015224	0.19396	0.007075	0.007984	0.059859	0.005619	0.012148	0.037919	0.026413	0.010237	0.704427	0.216405	0.951619	1.38698	0.496259	0.259055	70.8402	62.5029	64.0375	4.78979	4.37391	5.20568	25241251	67948647	2	1
ENSG00000115163	CENPA	Other	0	2	1431	378	0.072676	0.103175	0.026455	0.597619	0.272751	7131	0.455703	0.03359	0.015285	0.187868	0.009287	0.007418	0.058333	0.005648	0.005712	0.011481	0.024933	0.009394	0.651828	-0.242802	1.18095	2.08816	0.283741	0.288681	65.4818	69.4237	69.9225	8.41229	8.80889	8.01568	26866673	66323225
ENSG00000115263	GCG	Other	0	2	651	541.5	0.033794	0.033241	0.007387	0.700277	0.259095	7672	0.339314	0.01196	0.010428	0.392324	0.005805	0.00832	0.119565	0.006974	0.006235	0.017403	0.017106	0.008858	1.07175	-1.23928	0.456353	0.483464	0.424725	0.644193	29.9408	66.3754	64.2395	3.39802	3.43853	3.3575	80238317	69522934
ENSG00000115268	RPS15P5	Other	0	19	531	432	0.154426	0.111111	0.041667	0.616204	0.231019	1589	0.630394	0.152595	0.022026	0.074235	0.012625	0.005629	0.008197	0.005166	0.006138	0.00504	0.016028	0.004094	0.34323	1.39928	4.69681	0.401963	8.98837	0.216658	75.9333	73.2228	76.5972	8.39942	8.462	8.33683	1390427	27033195
ENSG00000115274	WBP1	Other	0	2	1325	835	0.069434	0.052695	0.019162	0.657166	0.270978	1167	0.512425	0.023993	0.008569	0.214286	0.003512	0.000857	0	0.000878	0.0018		0.0136	0.000577	0.134318	0.332853	1.32624	1.49627	1.15054	0.304528	72.6373	77.2366	74.3588	6.01092	5.96906	6.05278	74540280	18649618
ENSG00000115275	GCS1	Other	0	2	2894	1566	0.086386	0.074713	0.028736	0.631801	0.264751	1454	0.511995	0.057574	0.010316	0.107511	0.004379	0.00891	0.035714	0.007273	0.007477	0.010759	0.010799	0.007263	1.1601	0.843263	1.32624	1.49627	1.15054	0.304528	72.6269	77.2814	74.3929				74543869	18646029
ENSG00000115282	TTC31	Other	0	2	3362	1343	0.028554	0.042442	0.007198	0.673864	0.276495	8109	0.496242	0.030561	0.009496	0.173515	0.004325	0.006901	0.092742	0.004195	0.007071	0.016375	0.010279	0.006763	0.976138	-0.125621	1.32624	1.49627	1.15054	0.304528	72.4462	77.4878	74.7152	7.59789	7.64489	7.55089	74569456	18620442
ENSG00000115289	PCGF1	Other	0	2	884	756	0.067873	0.055556	0.015873	0.67381	0.254762	1746	0.57331	0.059565	0.008591	0.038462	0.006699	0.003436	0.028846	0.001827	0.00413	0.003974	0.006651	0.002834	0.537273	0.484791	1.32624	1.49627	1.15054	0.304528	72.1828	77.5228	75.0077	8.05687	8.09783	8.0159	74587014	18602884
ENSG00000115297	TLX2	Other	0	2	1750	849	0.202286	0.138987	0.077739	0.557833	0.225442	528	0.662879	0.143939	0.00947	0.039474	0.004425	0.003788	0.013158	0.002212	0.0032	0.00198	0.007955	0.003063	0.537273	2.44195	1.32624	1.49627	1.15054	0.304528	71.9749	77.5107	75.1864	3.50379	3.6637	3.34388	74596257	18593641
ENSG00000115307	AUP1	Other	0	2	1794	1323	0.09476	0.054422	0.023432	0.643462	0.278685	1404	0.508897	0.037011	0.009972	0.057733	0.008136	0.003559	0.019231	0.002956	0.0005	0	0.008377	0.002949	0.479367	0.488842	1.32624	1.49627	1.15054	0.304528	71.623	77.4707	75.4326	9.46757	9.45231	9.48284	74608883	18581015
ENSG00000115325	DOK1	Other	0	2	2060	997	0.086408	0.057172	0.02775	0.656971	0.258108	6460	0.57375	0.070577	0.009288	0.07238	0.004497	0.006501	0.028509	0.004829	0.011776	0.02284	0.007092	0.004803	0.940083	0.815354	1.32624	1.49627	1.15054	0.304528	70.6359	77.3504	75.9058				74633921	18555977
ENSG00000115350	POLE4	Other	0	2	709	348	0.09591	0.077586	0.054598	0.630172	0.237644	10360	0.377831	0.01947	0.010907	0.257798	0.006005	0.011373	0.20297	0.007569	0.010096	0.046664	0.023786	0.020518	1.40059	-0.796205	0.894794	1.3962	0.394809	0.618012	48.8222	70.3602	71.4482	6.35865	6.34324	6.37406	75044824	18145074
ENSG00000115364	MRPL19	Other	0	2	8002	861	0.015996	0.050329	0.024777	0.678591	0.246303	15913	0.362953	0.015906	0.009615	0.205445	0.00645	0.009769	0.181102	0.007	0.004273	0.007308	0.014716	0.013865	1.36472	-1.06659	0.894794	1.3962	0.394809	0.618012	48.918	72.8753	73.4801	6.69966	6.55742	6.8419	75739402	17450496
ENSG00000115368	WDR75	Other	0	2	2674	2487	0.02543	0.016486	0.00764	0.718054	0.257821	31385	0.368351	0.015462	0.008093	0.199887	0.005081	0	0	0			0.006944	0	0	-1.06717	0.443154	0.899312	0.006424	0.454035	47.9155	73.2005	74.6283	9.3189	9.45109	9.1867	52919693	96841558
ENSG00000115386	REG1A	Other	0	2	808	495	0.022277	0.024242	0.00404	0.712727	0.25899	2154	0.429434	0.009285	0.013928	0.85	0.006092	0.011142	0.3	0.008435	0.00909	0.01598	0.024948	0.013284	1.07455	-0.834728	1.30148	1.5066	1.09182	0.826771	26.0996	15.3486	10.0348	3.66251	3.68639	3.63862	79202572	13987326
ENSG00000115474	KCNJ13	Other	0	2	3288	811	0.014599	0.026716	0.006987	0.696424	0.269873	7111	0.347082	0.010101	0.010969	0.348052	0.007529	0.008558	0.152778	0.007086	0.004258	0.00578	0.014542	0.009017	1.04793	-1.18144	1.87419	2.68117	1.05106	0.22874	55.7785	59.1567	62.5422	4.00692	3.9601	4.05373	9606838	140154413
ENSG00000115486	GGCX	Mendelian	1	2	3155	2271	0.046276	0.040511	0.007926	0.680669	0.270894	9200	0.459427	0.019744	0.008913	0.225715	0.004546	0.007811	0.10989	0.005755	0.008196	0.016495	0.012238	0.008369	1.17708	-0.382042	2.15684	3.9149	0.408773	0.211516	72.1248	75.7076	78.1087	7.84295	7.78005	7.90585	85635904	7553994	0	0
ENSG00000115488	NEU2	Other	0	2	1787	1137	0.077224	0.056288	0.033421	0.654178	0.256113	1243	0.502816	0.024135	0.016895	0.4	0.00742	0.018504	0.166667	0.014839	0.001703	0.002364	0.027369	0.019089	1.47111	-0.074152	1.87419	2.68117	1.05106	0.22874	49.0594	50.7497	55.7136	3.65333	3.64546	3.6612	9344314	140416937
ENSG00000115507	OTX1	Other	0	2	3072	806	0.114583	0.093879	0.064103	0.619355	0.222663	4685	0.607901	0.114698	0.007044	0.035358	0.003375	0.005523	0.016667	0.004079	0.004185	0.005541	0.00541	0.004091	1.0531	1.29394	0.139278	0.139278	0.139278	0.487106	68.4591	52.5427	55.0734	3.2006	3.21484	3.18635	63134585	30055313
ENSG00000115514	TXNDC9	Other	0	2	2078	546	0.027911	0.007937	0.003053	0.728205	0.260806	19514	0.427981	0.0399	0.009532	0.104032	0.005604	0.006786	0.058824	0.004623	0.008609	0.045831	0.004907	0.003834	0.956283	-0.589246	0.627063	0.931236	0.318211	0.697933	50.4812	51.0106	52.8283	9.49503	9.38605	9.604	99312759	6122861
ENSG00000115541	HSPE1	Other	0	2	809	247	0.10136	0.020243	0.014845	0.68502	0.279892	2397	0.43221	0.04848	0.008344	0.077449	0.004823	0.008217	0.09322	0.003886	0.005156	0.011908	0.004872	0.004549	1.32276	0.313762	0.171773	0.0632	0.278726	0.670374	74.0182	69.7751	68.9935	11.7874	11.7262	11.8486	44876419	104884832
ENSG00000115592	PRKAG3	Other	0	2	2301	1464	0.046067	0.041667	0.017077	0.671995	0.269262	7097	0.511255	0.028419	0.011695	0.277657	0.003916	0.009285	0.118812	0.006082	0.012362	0.017919	0.0142	0.009037	1.06642	-0.023165	1.74005	3.27098	0.201217	0.225984	68.1596	70.7854	73.6753	3.37143	3.36804	3.37483	23551095	126210156
ENSG00000115649	C2orf24	Other	0	2	2467	1227	0.066478	0.04238	0.0163	0.670416	0.270905	3702	0.517103	0.058792	0.015937	0.137837	0.008323	0.004543	0.031818	0.002839	0.031377	0.120791	0.011421	0.003252	0.382882	0.517792	1.74005	3.27098	0.201217	0.225984	65.3173	73.0226	72.6531	7.58057	7.61051	7.55063	23203181	126558070
ENSG00000115657	ABCB6	Other	0	2	2973	2409	0.095526	0.062474	0.024284	0.647655	0.265587	6189	0.521508	0.032222	0.009533	0.200582	0.003172	0.005317	0.07	0.003163	0.00503	0.012518	0.014586	0.006422	0.749093	0.310977	1.74005	3.27098	0.201217	0.225984	64.5445	73.1868	73.2947	6.09827	5.96494	6.2316	23163822	126597429
ENSG00000115661	STK16	Other	0	2	3281	849	0.043279	0.043581	0.014841	0.680518	0.26106	1602	0.499376	0.019975	0.009988	0.1875	0.006369	0.006242	0.0625	0.005096	0.001218	0.001324	0.012506	0.006191	0.83949	0.200805	1.74005	3.27098	0.201217	0.225984	63.9459	73.3053	74.0336	6.91298	6.86039	6.96558	23130287	126630964
ENSG00000115718	PROC	Mendelian	1	2	1895	992	0.101319	0.072245	0.038642	0.653024	0.236089	8900	0.569792	0.04155	0.008876	0.140619	0.003165	0.008422	0.089189	0.004921	0.010578	0.034995	0.012226	0.009657	1.27446	0.452362	1.40524	1.79359	1.01706	0.429232	69.9569	74.5434	76.5328	3.48763	3.48706	3.4882	115053263	34707988	1	0
ENSG00000115758	ODC1	Other	0	2	2369	1380	0.075981	0.034058	0.022464	0.692319	0.251159	5567	0.433566	0.039448	0.010419	0.118394	0.005984	0.010938	0.104545	0.007094	0.013823	0.029503	0.008175	0.008472	1.41013	-0.048717	2.36988	4.73977	0	0.281102	53.4255	72.3987	76.1844	9.77009	9.95865	9.58153	10501931	82687967
ENSG00000115875	SFRS7	Other	0	2	2402	555.75	0.043297	0.082321	0.017544	0.631309	0.268826	5330	0.416464	0.048161	0.013696	0.124659	0.008082	0.012134	0.042636	0.01059	0.002911	0.00613	0.015364	0.010196	1.18996	-0.4797	1.1227	1.46238	0.77896	0.318307	69.8981	74.0826	73.5498	7.86355	8.02785	7.69926	38828126	54361772
ENSG00000116031	CD207	Other	0	2	1868	981	0.038544	0.03262	0.01631	0.699694	0.251376	3736	0.513376	0.020332	0.014989	0.381783	0.007377	0.013911	0.236842	0.009285	0.012092	0.024414	0.017615	0.014222	1.24657	-0.264618	1.4538	2.48441	0.418076	0.38376	67.538	47.6981	48.6397	3.48762	3.41799	3.55725	70913657	22276241
ENSG00000116044	AC079305.6-2	Other	0	2	2405	1809	0.034927	0.017689	0.008845	0.712106	0.26136	31851	0.425752	0.026396	0.011554	0.211715	0.006127	0.009164	0.097156	0.006778	0.004921	0.013598	0.008108	0.006545	1.06532	-0.610677	1.3511	1.83081	0.871394	0.469193	74.6115	62.0937	62.0391	5.97582	5.83336	6.11828	65130675	84630576
ENSG00000116161	CACYBP	Other	0	1	3702	514.8	0.067531	0.011655	0.006993	0.729681	0.251671	8875	0.380497	0.026769	0.008113	0.122068	0.004978	0.00866	0.109244	0.005894	0.009533	0.024902	0.005055	0.005574	1.43388	-0.705615	1.10639	1.51999	0.698152	0.664173	67.5558	35.7707	35.0983	9.3936	9.53656	9.25064	74008229	50884533
ENSG00000116209	TMEM59	Other	0	1	4061	686	0.032997	0.020894	0.017493	0.707337	0.254276	17632	0.382105	0.019358	0.008848	0.161135	0.005841	0.007991	0.087209	0.006427	0.009353	0.027919	0.007499	0.006368	1.21315	-0.886928	2.19669	3.19631	1.19	0.292126	70.1992	73.8645	73.8973	7.35745	7.25619	7.45871	54280850	68076107
ENSG00000116273	PHF13	Other	0	1	3644	897	0.079034	0.065775	0.03233	0.661093	0.240803	6645	0.554439	0.088782	0.01219	0.067801	0.006771	0.009748	0.04223	0.006583	0.006286	0.009338	0.008936	0.00713	1.07414	0.881657	1.99907	2.63792	1.36799	0.278346	74.8729	74.4785	75.0182	11.367	11.3956	11.3384	6601487	115755470
ENSG00000116285	ERRFI1	Other	0	1	3076	1383	0.035761	0.02603	0.011569	0.696023	0.266377	11463	0.403535	0.029427	0.009771	0.148226	0.005573	0.007574	0.044379	0.006459	0.012732	0.04583	0.007737	0.00565	1.04128	-0.588195	1.48729	2.01784	0.95914	0.296604	62.2825	74.7059	77.6424	9.35706	9.55326	9.16087	8001662	114355295
ENSG00000116455	WDR77	Other	0	1	2407	1023	0.031575	0.037146	0.021505	0.674487	0.266862	6893	0.430473	0.022862	0.012041	0.228443	0.006978	0.008682	0.113924	0.006219	0.004815	0.008313	0.013192	0.008427	0.968447	-0.495366	0.739093	1.47098	0	0.572539	54.8571	72.2081	71.8492	8.46275	8.55486	8.37065	111788694	10568263
ENSG00000116521	SCAMP3	GWAS	2	1	1588	999	0.075567	0.045045	0.02002	0.658759	0.276176	4802	0.499897	0.029783	0.007913	0.153828	0.003434	0.006618	0.0625	0.004903	0.003684	0.003691	0.009192	0.006045	1.12338	0.272804	1.09546	1.67242	0.531849	0.212205	77.2263	72.8356	76.2191	8.35865	8.35178	8.36552	93754111	31138651
ENSG00000116586	ROBLD3	Other	0	1	624	367	0.080128	0.054496	0.030881	0.659401	0.255223	3064	0.494294	0.029997	0.006527	0.108802	0.003365	0.006521	0.043478	0.005378	0.007537	0.019378	0.008148	0.005916	1.34187	-0.035675	1.60704	2.16639	1.03815	0.183957	77.3934	73.5827	76.1377	8.17015	8.06573	8.27457	92956645	31936117
ENSG00000116649	SRM	Other	0	1	1273	903	0.136685	0.074197	0.049834	0.646512	0.229457	4165	0.58729	0.068585	0.013445	0.10152	0.00696	0.009353	0.062937	0.005407	0.005936	0.008086	0.012032	0.008165	0.93431	1.08415	2.87389	3.41286	2.33756	0.336909	77.4514	68.2413	71.97	7.97521	8.24094	7.70948	11039957	111317000
ENSG00000116652	DLEU2L	Other	0	1	1165	189	0.022318	0.005291	0.005291	0.735097	0.254321	112	0.383929	0	0.017857		0.017857	0.008929		0.008929	0.0005				0.671592	-1.20375	1.49569	2.34845	0.650177	0.469193	72.1745	55.693	52.9527				63787861	58569096
ENSG00000116661	FBXO2	Other	0	1	1538	837	0.157347	0.099761	0.067503	0.621147	0.211589	4734	0.583474	0.051304	0.014153	0.131757	0.007793	0.010723	0.081967	0.006871	0.0153	0.027305	0.017985	0.012445	1.01769	1.18925	2.87389	3.41286	2.33756	0.336909	73.11	62.7834	66.4266	3.84656	4.01732	3.6758	11634179	110722778
ENSG00000116717	GADD45A	Other	0	1	1355	441	0.106273	0.091837	0.066893	0.626304	0.214966	1782	0.540965	0.089787	0.010662	0.05625	0.006165	0.008418	0.0375	0.005549	0.017517	0.040834	0.009027	0.006919	1.06041	0.515247	1.57649	2.38494	0.768031	0.460925	57.927	74.8479	73.2846	9.34739	9.45347	9.24132	67925039	54431918
ENSG00000116726	PRAMEF12	Other	0	1	1773	1446	0.033841	0.026279	0.011065	0.692116	0.270539	1280	0.51875	0.01875	0.010937	0.208333	0.007166	0.007812	0.166667	0.004777	0.002782	0.003199	0.010434	0.007686	0.959417	-0.274485	1.05062	1.40835	0.680261	0.352067	54.986	58.0964	61.3061	3.8856	3.99938	3.77183	12759110	109597847
ENSG00000116741	RGS2	Other	0	1	1344	630	0.028274	0.022222	0.009524	0.720635	0.247619	1884	0.402859	0.038115	0.010085	0.083554	0.007174	0.005823	0	0.006054	0.006362	0.009185	0.007026	0.004363	0.775574	-0.623659	1.46429	1.55372	1.36928	0.51122	40.108	62.8307	62.8389	8.7348	8.63272	8.83689	56203309	68689453
ENSG00000116747	TROVE2	Other	0	1	3915	1468.71	0.036782	0.019259	0.004863	0.718743	0.257135	28149	0.353329	0.012252	0.011688	0.347942	0.007517	0.008003	0.150289	0.006238	0.003709	0.00601	0.012104	0.007378	0.9197	-1.08522	1.46429	1.55372	1.36928	0.51122	61.5966	57.9878	60.5191	7.65656	7.55982	7.7533	55938266	68954496
ENSG00000116748	AMPD1	Mendelian	1	1	2448	1836.75	0.034314	0.028447	0.006942	0.702981	0.261631	19972	0.402839	0.017235	0.008712	0.20045	0.00535	0.010012	0.121387	0.008059	0.006947	0.022708	0.009463	0.009119	1.54365	-0.892385	0.83711	1.66047	0.013746	0.529823	54.3838	51.2971	50.8835	3.39342	3.29061	3.49623	115028501	7328456	1	0
ENSG00000116750	UCHL5	GWAS	2	1	2775	937.667	0.059099	0.026188	0.014338	0.716601	0.242872	41365	0.346196	0.013071	0.007591	0.233034	0.004605	0.008151	0.164207	0.006085	0.003855	0.006239	0.009403	0.00866	1.44236	-1.14239	1.46429	1.55372	1.36928	0.51122	59.3461	58.2365	61.2684	5.35135	5.24001	5.46269	55976088	68916674
ENSG00000116752	BCAS2	Other	0	1	1297	672	0.027756	0.03125	0.010417	0.714881	0.243452	12735	0.405116	0.019243	0.009815	0.220357	0.005685	0.009621	0.121951	0.007417	0.006696	0.016683	0.01095	0.009114	1.31663	-0.81212	1.14993	1.84007	0.466254	0.443012	58.5657	50.4381	50.0317	7.68744	7.91201	7.46287	114918748	7438209
ENSG00000116774	OLFML3	Other	0	1	1967	1175	0.045755	0.046241	0.00766	0.674043	0.272057	879	0.484091	0.025	0.011377	0.227531	0.005834	0.009091	0.136364	0.005828	0.005318	0.005678	0.014454	0.010234	1.07333	0.054383	1.14993	1.84007	0.466254	0.443012	79.3473	67.1779	68.0143	9.75911	8.86961	10.6486	114324976	8031981
ENSG00000116863	ADPRHL2	Other	0	1	1672	1081.5	0.072967	0.05779	0.026352	0.65742	0.258437	3350	0.53363	0.058074	0.010746	0.077102	0.006655	0.008593	0.061224	0.005348	0.003556	0.00449	0.008831	0.007054	1.07399	0.516732	1.56884	2.65644	0.485547	0.294193	75.701	73.9565	75.0536	10.2896	10.1856	10.3937	36329596	86027361
ENSG00000116898	MRPS15	Other	0	1	883	768	0.09966	0.059896	0.018229	0.66901	0.252865	7694	0.487944	0.026186	0.012607	0.228315	0.006807	0.007389	0.074257	0.005591	0.00768	0.016226	0.018229	0.008188	0.787247	-0.240058	1.56884	2.65644	0.485547	0.294193	71.7948	73.9669	76.5311	8.70591	8.73777	8.67404	36698258	85658699
ENSG00000116977	LGALS8	Other	0	1	3754	960	0.043687	0.028516	0.016016	0.70224	0.253229	27601	0.438868	0.028037	0.012608	0.191254	0.007455	0.010694	0.109536	0.007843	0.008927	0.016811	0.010689	0.008631	1.1393	-0.573025	2.91805	3.85613	1.99051	0.498819	56.7763	36.6091	38.8392	7.73109	7.77676	7.68542	12485816	112406946
ENSG00000116983	HPCAL4	Other	0	1	4242	570	0.033475	0.073684	0.049123	0.652982	0.224211	8180	0.542389	0.036159	0.005868	0.084521	0.002917	0.009284	0.087838	0.006337	0.04989	0.107084	0.008133	0.01061	2.12515	0.059273	1.60198	2.91171	0.292254	0.334842	61.503	69.0927	68.8042	4.70798	4.61188	4.80408	39923462	82433495
ENSG00000117152	RGS4	Other	0	1	3300	482	0.02	0.018672	0.003458	0.722268	0.255602	4354	0.379991	0.008261	0.012862	0.528263	0.008569	0.007343	0.138889	0.006247	0.007226	0.017622	0.016053	0.007105	0.766829	-1.04235	1.85085	1.97392	1.72284	0.709646	38.5845	75.8157	73.0853				85940332	38952430
ENSG00000117215	PLA2G2D	Other	0	1	2584	432	0.021672	0.032407	0.009259	0.710185	0.248148	4947	0.48494	0.02547	0.011926	0.261905	0.005393	0.012533	0.126984	0.009542	0.010055	0.033846	0.012318	0.010892	1.41148	-0.240054	1.65814	2.14547	1.16331	0.35689	33.1503	53.1798	54.8657	3.36304	3.32617	3.39991	20314830	102042127
ENSG00000117228	GBP1	Other	0	1	2880	1773	0.026389	0.025945	0.01128	0.708629	0.254146	9970	0.366943	0.011392	0.015446	0.581096	0.008928	0.010093	0.245614	0.007379	0.002736	0.003402	0.021403	0.011601	0.877662	-1.13181	0.962845	1.41972	0.505966	0.614567	48.7178	47.8404	45.1703	4.87972	4.50042	5.25902	89297036	33059921
ENSG00000117308	GALE	Mendelian	1	1	1724	951	0.068445	0.047669	0.02103	0.67557	0.255731	3470	0.607122	0.060885	0.011239	0.118332	0.004296	0.006031	0.033019	0.004281	0.006915	0.008754	0.008543	0.004466	0.72076	0.937292	1.01935	1.1753	0.859023	0.188091	69.0081	71.1351	74.1911	4.91975	4.89877	4.94073	23997278	98359679	0	0
ENSG00000117318	ID3	Other	0	1	933	354	0.096463	0.09322	0.053672	0.614689	0.238418	626	0.57508	0.099042	0.019169	0.064516	0.014184	0.011182	0.032258	0.008865	0.003949	0.008787	0.014733	0.008456	0.783524	0.968648	1.01935	1.1753	0.859023	0.188091	69.8266	75.6405	76.766	8.9908	8.61808	9.36353	23757791	98599166
ENSG00000117362	APH1A	Other	0	1	2201	658	0.059064	0.050152	0.026849	0.640628	0.282371	3442	0.507549	0.026132	0.006682	0.155646	0.002685	0.003775	0.055556	0.002385	0.001283	0.001461	0.009526	0.004314	0.75875	0.033693	0.584534	1.03575	0.136178	0.264567	77.719	71.0475	74.6881	6.60746	6.48812	6.7268	98744385	26148377
ENSG00000117407	ARTN	Other	0	1	2147	665	0.12762	0.160401	0.079198	0.526316	0.234085	1744	0.60882	0.037801	0.010321	0.227533	0.001788	0.007446	0.075758	0.004762	0.003023	0.003197	0.037438	0.014658	0.968966	1.04462	1.23952	2.3061	0.172941	0.239075	75.175	73.5439	75.2993	3.39276	3.39188	3.39363	44173525	78183432
ENSG00000117477	C1orf114	Other	0	1	1875	1522.5	0.029867	0.022989	0.004598	0.72578	0.246634	30656	0.371318	0.012122	0.008612	0.314844	0.004854	0.008375	0.172043	0.006366	0.019681	0.049369	0.010761	0.008576	1.30621	-1.10609	1.46137	2.07876	0.848628	0.463681	40.8189	35.5111	36.7419	5.07057	5.36223	4.77891	79602706	45290056
ENSG00000117505	DR1	Other	0	1	3204	525	0.049938	0.020952	0.009524	0.714286	0.255238	13448	0.353265	0.014113	0.007957	0.194954	0.00528	0.008468	0.147368	0.006479	0.008152	0.018705	0.007856	0.007716	1.42946	-0.982177	0.992729	1.09324	0.887657	0.271457	73.8186	74.6276	72.4476	6.80436	6.7796	6.82913	93592399	28764558
ENSG00000117525	F3	Other	0	1	2154	796.5	0.050139	0.039548	0.021971	0.684495	0.253986	10287	0.434833	0.027019	0.010207	0.19788	0.004995	0.009914	0.107914	0.007192	0.019957	0.080992	0.011245	0.009191	1.30455	-0.466799	0.803616	0.61641	0.995388	0.276969	67.9858	76.9343	76.0624	9.03375	8.38663	9.68088	94773682	27583275
ENSG00000117560	FASLG	Other	0	1	1892	609	0.019027	0.020525	0.013957	0.697701	0.267816	5968	0.400905	0.015748	0.011562	0.297922	0.00698	0.009549	0.095745	0.00817	0.007967	0.017322	0.010985	0.007666	1.1094	-0.890126	0.134965	0.27271	0.00496	0.51122	50.1604	71.1822	72.3146	3.33462	3.32337	3.34586	76351012	48541750
ENSG00000117600	RP4-788L13.1	Other	0	1	5201	1942	0.034224	0.035874	0.016306	0.685445	0.262376	40021	0.353883	0.010375	0.008496	0.313101	0.005302	0.009876	0.264423	0.007207	0.009709	0.038921	0.014866	0.014426	1.56141	-1.19537	1.14053	1.00586	1.28521	0.718602	26.0044	47.0555	45.1793	4.90651	4.97766	4.83537	99525085	22831872
ENSG00000117650	NEK2	Other	0	1	2806	1240.5	0.040627	0.039903	0.007658	0.698831	0.253607	10015	0.378884	0.013546	0.010584	0.294852	0.006681	0.007869	0.125	0.00626	0.006726	0.0163	0.016434	0.009363	0.998559	-0.909475	0.539186	0.907201	0.162612	0.493307	45.1572	68.7116	70.2591	6.03849	6.32694	5.75004	37340559	87552203
ENSG00000117862	TXNDC12	Other	0	1	1597	513	0.048842	0.025341	0.013645	0.698246	0.262768	33563	0.427136	0.026037	0.011441	0.211703	0.006088	0.008917	0.110731	0.006195	0.006204	0.013609	0.009615	0.007132	1.0468	-0.655017	0.600387	0.800516	0.395604	0.33622	76.8529	78.5474	76.5032	8.84986	8.67117	9.02854	52276014	70080943
ENSG00000117877	CD3EAP	Other	0	19	3286	1527	0.051126	0.031434	0.017027	0.69129	0.260249	1271	0.502358	0.055031	0.008655	0.057188	0.005828	0.01022	0.057143	0.007488	0.002238	0.001778	0.005827	0.006972	1.58615	0.386017	1.75749	2.31307	1.2019	0.194104	74.8663	72.3531	75.6364	8.83926	8.87694	8.80158	13208066	22179963
ENSG00000118017	A4GNT	Other	0	3	1769	1017	0.024873	0.025565	0.009833	0.701672	0.26293	6882	0.416292	0.016524	0.015112	0.395712	0.008717	0.007682	0.114035	0.005895	0.003641	0.0039	0.016233	0.007052	0.68282	-0.731228	0.55295	0.718199	0.381345	0.450591	67.9005	68.1586	70.0975	3.00147	2.95228	3.05065	60172242	47292041
ENSG00000118050	AC004258.1	Other	0	19	879	393	0.168373	0.043257	0.022901	0.66972	0.264122	2814	0.61824	0.077766	0.02452	0.191927	0.010404	0.008484	0.040909	0.005749	0.006846	0.009315	0.01527	0.00562	0.464717	1.58515	4.69681	0.401963	8.98837	0.216658	77.9684	75.8389	78.4983	7.18123	7.35802	7.00444	1228373	27195249
ENSG00000118096	C11orf60	Other	0	11	1816	985.5	0.035242	0.018265	0.010147	0.717402	0.254186	19610	0.444394	0.027244	0.011831	0.220868	0.005976	0.010217	0.134328	0.006741	0.007976	0.013643	0.008321	0.007289	1.15992	-0.490484	1.15302	2.13587	0.160174	0.383087	76.9299	74.0884	75.8557	7.5697	7.65981	7.47958	16521169	64980434
ENSG00000118137	APOA1	Mendelian	1	11	1119	784.8	0.121537	0.087156	0.051478	0.631295	0.230071	776	0.613402	0.041237	0.011598	0.1875	0.004032	0.003866	0.0625	0.001344	0.244777	0.228435	0.018887	0.006296	0.447728	1.06773	2.12187	4.23676	0.00698	0.34285	66.4847	71.5945	71.8942				18239760	63261843	1	0
ENSG00000118181	RPS25P8	Other	0	11	489	372	0.04908	0.024194	0.013441	0.696774	0.265591	2136	0.460354	0.045709	0.014045	0.184361	0.005887	0.017724	0.112245	0.013196	0.028354	0.070612	0.008562	0.011911	1.69502	-0.05753	1.15343	2.08686	0.21	0.202023	75.7439	74.8113	75.1984	12.999	13.0231	12.9749	16059433	65442170
ENSG00000118231	CRYGD	Mendelian	1	2	706	519	0.11898	0.078998	0.028902	0.64817	0.243931	2264	0.317223	0.021968	0.014134	0.10053	0.012194	0.008787	0.12	0.006289	0.006342	0.006221	0.015845	0.013556	0.835063	-0.673757	0.741539	1.35766	0.14009	0.337598	70.6346	47.3957	47.0999	3.79073	3.88663	3.69483	34255082	115506169	1	0
ENSG00000118245	TNP1	Other	0	2	397	162	0.060453	0.092593	0.018519	0.653086	0.235802	200	0.485	0.01	0.015	1	0.005051	0	0	0			0.095891	0	0	-0.242288	1.84251	3.21584	0.46	0.549803	30.6574	60.084	57.9478	4.4509	4.49125	4.41054	25518420	124242831
ENSG00000118267	ZNF271	Other	0	18	5124	1266	0.013271	0.007899	0.004739	0.727962	0.2594	15351	0.388647	0.013931	0.008403	0.271205	0.00469	0.009505	0.196262	0.006866	0.007579	0.041998	0.005557	0.006548	1.5192	-0.984747	0.469985	0.566747	0.380135	0.50502	63.6781	44.3317	44.7502	7.80992	7.8459	7.77394	31134486	15051589
ENSG00000118271	TTR	Mendelian	1	18	627	438	0.041467	0.03653	0.018265	0.669863	0.275342	6323	0.410175	0.016432	0.013443	0.327233	0.008201	0.00869	0.173077	0.005944	0.00488	0.007025	0.017447	0.010304	0.868295	-0.809656	0.733505	1.47048	0	0.47126	62.4307	19.3367	19.8135	4.38394	4.52275	4.24513	27429315	11346418	1	2
ENSG00000118276	B4GALT6	Other	0	18	3890	1065	0.035476	0.035055	0.013146	0.692207	0.259593	57488	0.387365	0.016579	0.013307	0.336802	0.007854	0.010544	0.187238	0.007565	0.007538	0.02533	0.017243	0.0118	1.06427	-0.975209	0.733505	1.47048	0	0.47126	65.05	21.2149	22.413	6.16612	6.51241	5.81982	27487907	11405010
ENSG00000118298	CA14	Other	0	1	1771	1008	0.025974	0.020833	0.008929	0.698016	0.272222	5500	0.503079	0.018472	0.005818	0.177176	0.002593	0.007425	0.088235	0.005904	0.001717	0.002663	0.005501	0.005959	1.7141	-0.27666	0.584534	1.03575	0.136178	0.264567	77.5291	71.038	74.5715	3.8996	4.15916	3.64003	98749280	26143482
ENSG00000118503	TNFAIP3	GWAS	2	6	4425	2367	0.045198	0.043515	0.020701	0.684157	0.251627	11377	0.418292	0.022908	0.01046	0.230215	0.005307	0.007257	0.103053	0.005011	0.002768	0.006241	0.013649	0.007913	0.931927	-0.457829	2.30215	2.65699	1.94606	0.413386	41.6327	72.2205	67.893	6.19375	5.89669	6.49081	32661788	77800079
ENSG00000118518	RNF146	GWAS	2	6	2615	1072	0.044359	0.027985	0.011194	0.697575	0.263246	19269	0.356511	0.015096	0.01012	0.247522	0.006481	0.007755	0.099315	0.006351	0.007122	0.042387	0.011448	0.00721	1.02927	-1.12056	0.305499	0.319599	0.300799	0.76063	55.0301	56.415	54.4754	8.42155	8.30917	8.53394	43259566	67202301
ENSG00000118520	ARG1	Mendelian	1	6	1471	885	0.017675	0.016196	0.009416	0.701092	0.273296	9584	0.373196	0.013288	0.010225	0.243426	0.007085	0.009862	0.234375	0.006839	0.009528	0.020618	0.00891	0.00859	1.29544	-1.11627	0.561504	0.914664	0.212065	0.671063	67.1792	62.2161	61.6955	3.19793	3.16962	3.22625	38958383	71503484	0	1
ENSG00000118523	CTGF	Other	0	6	2339	1044	0.094912	0.087165	0.058429	0.635824	0.218582	857	0.54482	0.093132	0.009335	0.075175	0.002573	0.005821	0.025	0.003851	0.021025	0.027293	0.008189	0.004628	0.837535	-0.026283	0.818493	1.52134	0.109869	0.690354	63.8457	70.0177	69.98	7.29615	7.33748	7.25481	38587380	71874487
ENSG00000118526	TCF21	GWAS	2	6	3637	534	0.048392	0.082397	0.05618	0.639326	0.222097	2748	0.453855	0.072385	0.010189	0.065355	0.005884	0.010496	0.02	0.009754	0.007507	0.014284	0.009147	0.007884	1.3836	-0.027183	2.95056	4.31387	1.58912	0.233563	61.7023	55.169	53.846	6.90624	6.35638	7.45609	36644824	73817043
ENSG00000118640	VAMP8	Other	0	2	805	295.5	0.042236	0.047377	0.006768	0.678849	0.267005	3608	0.521739	0.03082	0.013027	0.170865	0.008007	0.006329	0.089286	0.003691	0.007633	0.01826	0.013531	0.006736	0.6526	-0.001311	2.15684	3.9149	0.408773	0.211516	71.9595	75.732	78.4291	8.87212	9.21705	8.5272	85660446	7529452
ENSG00000118655	DCLRE1B	Other	0	1	3649	1593	0.027953	0.031387	0.010044	0.690898	0.267671	4995	0.438474	0.031962	0.01001	0.169122	0.004757	0.00819	0.08125	0.005778	0.004206	0.00754	0.008595	0.006542	1.09899	-0.314215	1.14993	1.84007	0.466254	0.443012	74.5071	68.9975	70.6948	6.58162	6.61403	6.54921	114253888	8103069
ENSG00000118707	TGIF2	Other	0	20	3525	708	0.049362	0.043785	0.012712	0.662429	0.281073	16879	0.51783	0.0418	0.011079	0.147406	0.005132	0.010037	0.064972	0.00764	0.011658	0.051944	0.009854	0.007906	1.21682	0.141238	0.719083	1.43201	0	0.223917	74.6906	74.9186	75.6167	9.52529	9.70081	9.34977	27790428	7495137
ENSG00000118785	SPP1	Other	0	4	1624	891.75	0.029557	0.026353	0.012896	0.714943	0.245809	6121	0.349845	0.01662	0.011273	0.265398	0.006978	0.010429	0.127451	0.008451	0.007433	0.020312	0.011983	0.0094	1.2426	-1.1158	1.35509	1.83314	0.862959	0.336909	76.3893	62.2807	62.911	8.16476	7.64409	8.68543	89119706	38264832
ENSG00000118804	STBD1	Other	0	4	2320	1071	0.032759	0.021475	0.015873	0.70831	0.254342	2153	0.509749	0.051996	0.011147	0.125058	0.004899	0.008357	0.089286	0.003918	0.019252	0.039372	0.006156	0.004692	1.00692	-0.007349	0.682855	1.17595	0.179428	0.368602	62.7876	62.8472	63.1427	4.21739	4.28208	4.15271	77449069	26594195
ENSG00000118855	MFSD1	Other	0	3	2166	1294	0.032318	0.019835	0.010562	0.698403	0.2712	25322	0.372793	0.015417	0.013269	0.356062	0.007902	0.008967	0.15051	0.006751	0.006426	0.018644	0.012581	0.0077	0.907682	-0.993065	0.869141	1.08961	0.646357	0.688287	32.9284	67.9429	67.8479	6.18926	6.13342	6.2451	39485425	67978858
ENSG00000118903	AC000403.1	Other	0	13	336	330	0.029762	0.021212	0.009091	0.712727	0.25697	300	0.44	0.013333	0.003333	0	0.003378	0	0	0			0.002408	0	0	-0.890505	0.55694	0.983601	0.127021	0.668307	48.9383	56.2151	56.241				37742462	59466518
ENSG00000118971	CCND2	Other	0	12	6480	864	0.034877	0.0625	0.030093	0.661574	0.245833	25077	0.500578	0.04558	0.014515	0.177603	0.006727	0.010359	0.093531	0.006387	0.007545	0.034038	0.01555	0.010071	0.958576	-0.140391	3.14587	1.78884	4.51289	0.688288	60.144	33.7927	32.8952	8.52093	8.39425	8.64761	4268988	31176473
ENSG00000118990	GLRXL	Other	0	5	787	315	0.045743	0.031746	0.019048	0.693968	0.255238	574	0.458188	0.034843	0.010453	0.15	0.005415	0	0	0			0.00852	0	0	-0.792834	0.733413	0.50625	0.960576	0.75374	20.9664	16.0665	11.1385				19747127	113169341
ENSG00000119328	C9orf6	Other	0	9	2203	439	0.047208	0.035687	0.015945	0.692938	0.255429	14134	0.382829	0.015904	0.012523	0.351437	0.007046	0.007389	0.123894	0.005506	0.012589	0.052584	0.017424	0.008237	0.792542	-0.833924	1.16878	1.72572	0.611842	0.470571	49.5216	50.1944	48.2656	6.8755	6.88491	6.86608	29528764	62136989
ENSG00000119411	BSPRY	Other	0	9	2347	889.5	0.072433	0.088814	0.044969	0.628106	0.238111	19246	0.456288	0.019944	0.011483	0.289178	0.005832	0.008164	0.121762	0.005852	0.014456	0.047942	0.029346	0.01449	0.954926	-0.419361	2.73894	4.66386	0.822926	0.422343	62.6871	71.1379	71.8502	6.26747	6.57064	5.96429	25110769	66554984
ENSG00000119431	HDHD3	Other	0	9	1948	750	0.049281	0.049333	0.014667	0.6608	0.2752	1589	0.509434	0.061635	0.023285	0.153158	0.014755	0.006289	0.020408	0.005362	0.005441	0.007107	0.017306	0.00455	0.362794	0.690474	2.73894	4.66386	0.822926	0.422343	62.6085	71.8812	72.3592	6.30323	5.6831	6.92337	25095963	66569790
ENSG00000119440	LCN1L1	Other	0	9	550	483	0.061818	0.031056	0.026915	0.69441	0.247619	3175	0.625707	0.057825	0.034331	0.375827	0.013372	0	0	0			0.020957	0	0	0.576159	2.7652	2.67821	2.85219	0.399606	59.4252	64.2667	68.3091				5181268	86484485
ENSG00000119446	RBM18	Other	0	9	1065	567	0.04507	0.021164	0.007055	0.702646	0.269136	22149	0.410125	0.020322	0.011964	0.259936	0.006821	0.008587	0.130531	0.006058	0.006146	0.013053	0.010294	0.007019	0.964058	-0.805752	1.3342	2.01897	0.654595	0.509153	69.923	70.4468	72.5358	6.9652	6.72746	7.20293	16217994	75447759
ENSG00000119457	SLC46A2	Other	0	9	2398	1422	0.065888	0.054149	0.034459	0.647398	0.263994	9419	0.461441	0.018753	0.010935	0.254768	0.006275	0.012537	0.219101	0.008589	0.007676	0.012957	0.017858	0.017425	1.5399	-0.374299	1.00316	0.41415	1.59218	0.398917	58.3725	59.923	61.0928	3.52057	3.51288	3.52825	25586286	66079467
ENSG00000119608	PROX2	GWAS	2	14	2763	1438.5	0.025335	0.023983	0.009385	0.700938	0.265693	6883	0.455228	0.017042	0.011623	0.238702	0.007686	0.010976	0.152542	0.008522	0.007631	0.026313	0.011112	0.009632	1.26847	-0.518455	1.04823	1.61452	0.481942	0.194291	70.2361	75.36	76.3202	3.27662	3.30295	3.25029	31973138	57825447
ENSG00000119655	NPC2	Mendelian	1	14	896	450	0.060268	0.026667	0.022222	0.696889	0.254222	12489	0.417457	0.019928	0.008407	0.208933	0.00433	0.00829	0.112	0.006181	0.002624	0.003693	0.008589	0.007294	1.32445	-0.677605	1.04823	1.61452	0.481942	0.194291	69.1998	75.6402	74.7496	11.6396	11.7485	11.5307	32345468	57453117	0	1
ENSG00000119660	AF111167.2	Other	0	14	402	396	0.134328	0.080808	0.050505	0.655051	0.213636	1788	0.482281	0.053156	0.008389	0.115737	0.002363	0	0	0			0.0109	0	0	0.110675	1.04823	1.61452	0.481942	0.194291	66.8546	71.0909	68.419				31538920	58259665
ENSG00000119673	ACOT2	Other	0	14	1592	1446	0.106784	0.076763	0.040802	0.63361	0.248824	4786	0.466086	0.04273	0.019641	0.249383	0.009386	0.013898	0.135922	0.008451	0.025799	0.042774	0.02509	0.015788	0.950425	-0.000243	0.671176	0.855386	0.48	0.223917	71.9918	75.1347	74.3238	7.51998	7.08399	7.95596	33259681	56538904
ENSG00000119760	SUPT7L	Other	0	2	5109	1236	0.027403	0.030744	0.008091	0.693851	0.267314	7713	0.401166	0.014767	0.007131	0.149258	0.005001	0	0	0			0.008059	0	0	-0.828267	0.600791	1.03357	0.161791	0.219783	65.944	77.0736	76.3307	8.46375	8.52998	8.39751	27733597	65456301
ENSG00000119878	CRIPT	Other	0	2	1239	300	0.014528	0.006667	0.006667	0.734667	0.252	6618	0.369785	0.021991	0.02055	0.32981	0.013596	0.012502	0.164384	0.009087	0.005143	0.011488	0.012187	0.007772	0.817144	-0.920158	1.38051	2.04494	0.712596	0.241831	57.931	75.0883	76.4426	8.32531	8.16407	8.48655	46701750	46488148
ENSG00000119913	TECTB	Other	0	10	1106	984	0.048825	0.030488	0.020325	0.689431	0.259756	18482	0.440015	0.020336	0.01331	0.303317	0.00729	0.012427	0.179894	0.008951	0.006941	0.015913	0.014274	0.011656	1.25409	-0.682884	1.39333	1.92571	0.860938	0.367913	42.2069	54.968	53.2475	3.13662	3.12859	3.14465	21331487	73608309
ENSG00000119915	ELOVL3	Other	0	10	1306	807	0.045942	0.023544	0.016109	0.700124	0.260223	1890	0.528292	0.031729	0.007407	0.150079	0.002732	0.005817	0.033333	0.004915	0.006225	0.015563	0.005446	0.004226	1.0548	0.172388	0.679904	0.916845	0.436042	0.303839	75.1518	77.079	74.5593	4.78013	4.83787	4.72239	31397006	63542790
ENSG00000119919	NKX2-3	GWAS	2	10	1274	982.5	0.196232	0.112977	0.080407	0.601832	0.204784	1495	0.537793	0.09097	0.004682	0.029412	0.002208	0.005351	0.007353	0.005151	0.003326	0.004964	0.004651	0.003931	1.53507	1.28002	0.072705	0.001913	0.145409	0.287992	60.6484	69.5893	69.926				34090653	60849143
ENSG00000119922	IFIT2	Other	0	10	3494	1314	0.024614	0.026636	0.006088	0.713775	0.253501	3822	0.385841	0.010449	0.010466	0.475746	0.005553	0.007315	0.125	0.006072	0.013451	0.022444	0.016635	0.007663	0.938755	-0.908136	1.1208	1.82291	0.418689	0.455414	53.5116	75.1927	76.8712				44319385	50620411
ENSG00000119927	GPAM	GWAS	2	10	9502	2304	0.020206	0.024306	0.007378	0.699002	0.269314	24285	0.370919	0.013454	0.010171	0.306071	0.006136	0.010172	0.179878	0.007858	0.005416	0.013655	0.011728	0.009865	1.34337	-1.0598	0.52438	0.898938	0.149823	0.756496	28.0703	44.8677	41.9704	7.5356	7.36176	7.70944	21458170	73481626
ENSG00000119938	PPP1R3C	Other	0	10	2567	948	0.033502	0.0327	0.015823	0.701899	0.249578	2078	0.386309	0.021063	0.008662	0.182781	0.004916	0.008138	0.113636	0.005868	0.003572	0.004176	0.009427	0.007835	1.26188	-0.544113	0.285992	0.47393	0.098055	0.316929	58.0695	74.9174	74.9482	5.66709	5.59312	5.74107	41994227	52945569
ENSG00000119953	SMNDC1	Other	0	10	2323	711	0.055101	0.007032	0.004219	0.740366	0.248383	9560	0.362991	0.013158	0.008891	0.286192	0.005194	0.008354	0.166667	0.006243	0.005737	0.011001	0.005858	0.005794	1.26206	-0.913824	0.990645	1.23005	0.742983	0.308661	65.2449	75.9341	76.7071	11.506	11.5543	11.4577	23325999	71613797
ENSG00000119973	PRLHR	Other	0	10	1980	1107	0.127273	0.117435	0.074074	0.574887	0.233604	264	0.516981	0.113208	0.030303	0.100379	0.021357	0.015094	0	0.017021	0.038839	0.06451	0.024066	0.009785	0.669057	0.805429	1.54124	2.68263	0.399851	0.456791	31.9965	43.3775	41.5211	3.20998	3.19068	3.22928	15030709	79909087
ENSG00000120055	C10orf95	Other	0	10	1469	768	0.190606	0.177083	0.088542	0.520052	0.214323	238	0.596639	0.10084	0.004202	0.041667	0	0	0	0			0.007378	0	0	1.35077	0.236678	0.276319	0.203958	0.16811	73.7594	75.2294	77.7464	5.59648	5.7524	5.44056	31174300	63765496
ENSG00000120063	G13	Other	0	17	4718	1128	0.036456	0.06383	0.024823	0.66117	0.250177	41057	0.403344	0.023882	0.014882	0.268227	0.008683	2.4e-05	0		0.001736		0.022862		0.002191	-0.798832	0.691905	1.22387	0.153168	0.39065	68.3583	76.3572	74.9403	7.37016	7.27213	7.46819	18314486	38223123
ENSG00000120075	HOXB5	GWAS	2	17	1845	804	0.095393	0.098259	0.060945	0.623383	0.217413	664	0.534639	0.066265	0.004518	0.045455	0.001613	0.006024	0.045455	0.003226	0.0022	0.003139	0.005472	0.006477	1.79091	0.725382	0.930408	1.29082	0.57	0.291437	77.0384	64.2	66.6045	5.20492	5.80995	4.5999	34749869	21787740
ENSG00000120094	HOXB1	Other	0	17	1014	900	0.100592	0.066667	0.042222	0.644667	0.246444	452	0.584071	0.030973	0	0	0	0.004425	0	0.004566	0.0014	0.001273	0	0.002944		0.964595	0.392017	0.458519	0.323348	0.316929	77.2318	64.0304	68.4067	3.43777	3.49055	3.38499	34812204	21725405
ENSG00000120129	DUSP1	Other	0	5	2016	1098	0.113095	0.087432	0.054645	0.617851	0.240073	1086	0.49034	0.042318	0.005525	0.065277	0.002884	0.013799	0.043478	0.012488	0.013821	0.028067	0.00749	0.011517	3.35487	0.765076	3.05524	4.05055	2.05992	0.317618	62.3144	74.9607	75.8102	5.92484	5.98654	5.86313	8728608	124187860
ENSG00000120160	C9orf11	Other	0	9	1289	628.5	0.017067	0.009547	0.007955	0.726969	0.255529	11146	0.373726	0.020926	0.014086	0.325835	0.007423	0.014666	0.217949	0.010322	0.006864	0.02368	0.008507	0.009584	1.39855	-1.06202	2.72257	4.4194	1.03056	0.487795	58.3608	39.3406	37.1809	3.03278	3.03839	3.02717	27280902	21326597
ENSG00000120210	INSL6	Other	0	9	787	636	0.050826	0.045597	0.017296	0.679245	0.257862	21023	0.393957	0.015868	0.01251	0.368701	0.006767	0.016249	0.245509	0.012552	0.006736	0.016177	0.021408	0.01972	1.74457	-0.920464	1.09613	0.728247	1.46118	0.47815	34.5138	56.9088	57.2021	3.56286	3.60241	3.52331	5164710	43442789
ENSG00000120211	INSL4	Other	0	9	1928	414	0.013485	0.028986	0.004831	0.692754	0.27343	1925	0.37849	0.006205	0.012987	1.25584	0.005227	0.016029	0.333333	0.014048	0.006342	0.008506	0.040022	0.019394	1.6578	-1.12969	1.09613	0.728247	1.46118	0.47815	33.6791	60.6789	62.1275	4.1697	4.19372	4.14568	5223373	43384126
ENSG00000120215	MLA	GWAS	2	9	1891	351	0.029614	0.025641	0.014245	0.696296	0.263818	17016	0.414062	0.014685	0.011342	0.296139	0.007098	0.011454	0.16	0.00924	0.01014	0.051128	0.012535	0.010537	1.35647	-0.866117	1.09613	0.728247	1.46118	0.47815	48.7357	66.4353	66.3687	3.21511	3.23028	3.19995	5890365	42717134
ENSG00000120334	CENPL	Other	0	1	2358	1098	0.026293	0.010474	0.004098	0.713479	0.271949	22387	0.401874	0.017934	0.009648	0.271483	0.004867	0.009056	0.146766	0.006542	0.014033	0.029388	0.006316	0.006204	1.26077	-0.824233	0.404948	0.572583	0.221956	0.545669	66.6092	61.9061	58.2643	6.45334	6.53615	6.37053	75202022	49690740
ENSG00000120337	TNFSF18	Other	0	1	2008	561	0.008964	0.005348	0.001783	0.737968	0.254902	8971	0.365496	0.008448	0.012039	0.527783	0.007645	0.009004	0.289474	0.006614	0.004844	0.008599	0.008464	0.006429	1.00459	-1.22174	0.980619	1.30545	0.658044	0.43061	25.3213	74.2986	75.8637	3.83138	3.75686	3.90591	75968495	48924267
ENSG00000120370	GORAB	Other	0	1	3130	957	0.029393	0.04232	0.015152	0.687356	0.255172	18137	0.363321	0.012538	0.011137	0.417769	0.005974	0.009403	0.184211	0.007184	0.007313	0.026207	0.021786	0.012734	1.13405	-1.10383	1.6849	1.84076	1.51905	0.692421	43.9587	68.9781	69.3572	7.27473	7.24848	7.30098	78471168	46421594
ENSG00000120451	SNX19	Other	0	11	6077	2973	0.042455	0.032291	0.012782	0.685637	0.26929	34500	0.41194	0.015345	0.009333	0.238005	0.00577	0.008396	0.160377	0.006028	0.011385	0.035149	0.011641	0.009312	1.20833	-0.786034	2.71233	2.44755	2.98051	0.560701	44.0177	69.0162	70.207	6.18215	6.26517	6.09912	4181100	77320503
ENSG00000120471	TP53AIP1	Other	0	11	2652	345	0.040724	0.027536	0.018841	0.681159	0.272464	4889	0.557665	0.047357	0.020045	0.263469	0.007944	0.012247	0.116379	0.007071	0.009408	0.041518	0.012666	0.008021	0.820679	0.153909	2.90887	2.51041	3.31016	0.492299	58.8394	59.6636	59.1091	3.71221	3.67221	3.75221	6138127	75363476
ENSG00000120699	EXOSC8	Other	0	13	1202	796	0.06822	0.018007	0.010469	0.707956	0.263568	7641	0.369108	0.024024	0.008114	0.141637	0.004827	0.008356	0.076087	0.006689	0.0049	0.008174	0.005968	0.006106	1.38325	-0.82709	1.88117	1.48595	2.2761	0.679331	52.6387	60.7448	60.5792	10.5913	10.836	10.3466	36477108	19543108
ENSG00000120709	FAM53C	Other	0	5	4128	1173	0.031008	0.057971	0.01023	0.65746	0.274339	7321	0.462642	0.029231	0.008605	0.154206	0.004221	0.00683	0.056075	0.005347	0.009198	0.021978	0.011715	0.006766	1.06602	-0.162935	0.425244	0.840863	0	0.305905	71.0702	72.3294	71.9059	8.55579	8.54522	8.56637	43150275	89766193
ENSG00000120742	SERP1	Other	0	3	3171	195	0.055503	0.061538	0.041026	0.670769	0.226667	1472	0.411645	0.051456	0.005435	0	0.00573	0.008802	0	0.009279	0.003933	0.005437	0.003843	0.006224	2.17528	-0.515129	1.39635	2.13201	0.654817	0.36309	73.8653	73.4759	74.1393	8.25112	8.33712	8.16512	47757033	59707250
ENSG00000120832	MTERFD3	Other	0	12	1775	1152	0.025915	0.010417	0.005208	0.724479	0.259896	8083	0.419614	0.020777	0.008784	0.160774	0.005559	0.010017	0.125	0.007578	0.006052	0.01311	0.005702	0.006792	1.5318	-0.795288	2.09378	3.33787	0.863561	0.450557	62.7109	46.4797	46.975	8.44867	8.38493	8.51242	26449405	70454668
ENSG00000120833	SOCS2	Other	0	12	2256	591	0.065603	0.05753	0.033841	0.664636	0.243993	4111	0.596848	0.145939	0.009243	0.043336	0.003418	0.007273	0.013289	0.006245	0.00825	0.013765	0.004765	0.004915	1.05681	0.844392	1.18864	2.19217	0.178775	0.372736	66.4219	70.9275	73.9212	6.57057	6.56405	6.57709	39858615	57045458
ENSG00000120896	SORBS3	Other	0	8	3122	2010	0.106342	0.069652	0.029851	0.648159	0.252338	20578	0.560456	0.050691	0.01244	0.148594	0.00517	0.009159	0.070746	0.005871	0.008273	0.029774	0.013701	0.008733	0.988908	0.665068	2.69321	3.84048	1.53659	0.217027	73.7935	75.1597	78.7207	5.02352	4.88656	5.16048	22477074	22980978
ENSG00000120937	NPPB	Other	0	1	714	399	0.072829	0.06391	0.028822	0.644612	0.262657	757	0.521797	0.021136	0.01321	0.375	0.005398	0.005284	0.0625	0.004049	0.066483	0.11603	0.027446	0.006604	0.537273	0.523762	2.87389	3.41286	2.33756	0.336909	74.9252	72.7835	73.7499	4.01112	3.86687	4.15536	11840844	110516113
ENSG00000120952	PRAMEF2	Other	0	1	1642	1419	0.031669	0.021142	0.012685	0.703453	0.26272	3173	0.454117	0.017599	0.024267	0.555142	0.014757	0.012885	0.160714	0.010237	0.020863	0.032525	0.022117	0.010599	0.713179	-0.658466	1.05062	1.40835	0.680261	0.352067	42.1367	45.3698	46.4413				12841939	109515018
ENSG00000120963	ZNF706	Other	0	8	2858	225	0.039188	0.008889	0	0.733333	0.257778	5825	0.383719	0.032562	0.006009	0.042178	0.004791	0.008569	0.057895	0.006909	0.012642	0.042613	0.003888	0.005581	1.91555	-0.66584	2.17582	3.8436	0.510234	0.385138	55.3869	71.5572	72.1142	9.00838	9.14581	8.87095	43992036	56824738
ENSG00000121058	COIL	Other	0	17	2631	1725	0.036488	0.029565	0.014493	0.695188	0.260754	20154	0.430507	0.029677	0.012851	0.207323	0.006903	0.009546	0.086667	0.007187	0.006261	0.010759	0.010929	0.007559	0.997737	-0.605859	2.52682	3.6075	1.46205	0.330709	66.4972	66.1154	66.4981	8.08706	8.05894	8.11518	26392756	30144853
ENSG00000121068	TBX2	GWAS	2	17	3378	2103	0.169331	0.112221	0.075131	0.594104	0.218545	6152	0.586335	0.079793	0.009753	0.071299	0.004416	0.006946	0.022267	0.005617	0.043356	0.122674	0.010625	0.005836	0.956551	1.45459	0.887187	1.16874	0.591389	0.428543	61.7495	74.4413	75.5421	5.60801	5.092	6.12401	21937919	34599690
ENSG00000121207	LRAT	Other	0	4	4899	687	0.031027	0.058224	0.034934	0.655604	0.251237	4218	0.372512	0.019431	0.007824	0.207415	0.003868	0.009479	0.085366	0.007975	0.0144	0.04011	0.014613	0.010199	1.62733	-0.916185	0.699153	1.37865	0.029114	0.830217	37.9883	20.1021	17.3904	4.1376	4.36985	3.90535	35383902	105034287
ENSG00000121361	KCNJ8	Other	0	12	2381	1269	0.053759	0.043341	0.01182	0.683688	0.261151	7464	0.369484	0.01257	0.010718	0.383697	0.00597	0.008425	0.180851	0.00623	0.006863	0.010922	0.020712	0.012097	1.05578	-0.848573	2.37485	3.398	1.35688	0.755807	28.0361	39.3395	33.6927	5.79607	6.29928	5.29286	21814085	13631376
ENSG00000121388	RP11-408E5.4	Other	0	13	410	234	0.034146	0.012821	0.004274	0.749573	0.233333	1840	0.448478	0.017085	0.019022	0.413536	0.012164	0	0	0			0.01442	0	0	-0.360923	0	0	0	0.779232	14.2548	28.0481	27.9452				18658503	1724503
ENSG00000121410	A1BG	Other	0	19	3386	1482	0.078559	0.091093	0.054656	0.614305	0.239946	4918	0.550122	0.070211	0.01586	0.127426	0.007435	0.006494	0.031792	0.004583	0.005554	0.007247	0.016175	0.005711	0.549931	0.550245				0.493071	74.1688	70.1003	73.1774	4.05188	4.15677	3.94699	259139	35128890
ENSG00000121634	GJA8	Mendelian	1	1	1374	1296	0.091703	0.056327	0.036265	0.658488	0.24892	5083	0.415028	0.011408	0.009837	0.482854	0.004378	0.011408	0.189655	0.009351	0.007053	0.012323	0.030081	0.016841	1.55779	-0.457243	0	0	0	0.618548	55.087	32.0419	43.0232	3.75331	3.77321	3.73341	101404931	23487831	1	0
ENSG00000121690	DEPDC7	Other	0	11	2157	1516.5	0.049142	0.018464	0.006594	0.713353	0.261589	15507	0.377763	0.01838	0.009351	0.238575	0.005058	0.007776	0.15035	0.005107	0.003581	0.006872	0.008013	0.006419	1.11705	-0.882625	1.56361	2.79838	0.330574	0.467471	72.5942	74.9645	75.925	6.46051	7.2473	5.67373	33002844	19947937
ENSG00000121742	GJB6	Mendelian	1	13	2177	780	0.060634	0.037179	0.021795	0.691026	0.25	8095	0.460259	0.039129	0.016306	0.19258	0.009128	0.014307	0.11875	0.010053	0.012228	0.044528	0.013468	0.011362	1.17847	-0.142915	0.840476	1.42581	0.255145	0.462303	57.5938	54.4721	54.2084	3.87768	4.05105	3.70431	19699279	2765279	1	0
ENSG00000121797	CCRL2	Other	0	3	1819	1047	0.039582	0.020057	0.013372	0.691595	0.274976	541	0.426987	0.029575	0.011091	0.125	0.007619	0.007394	0.125	0.00381	0.013509	0.025158	0.007776	0.005142	0.895456	-0.366344	0.526147	0.579352	0.475897	0.521555	63.8047	66.7881	66.6764				46424837	45612707
ENSG00000121807	CCR2	Other	0	3	2557	1119	0.028158	0.02681	0.016086	0.68168	0.275424	4504	0.447082	0.0142	0.009991	0.312708	0.005631	0.011316	0.234375	0.008103	0.005438	0.010858	0.012222	0.011807	1.52126	-0.789878	0.526147	0.579352	0.475897	0.521555	56.4669	62.6048	61.0824				46373895	45663649
ENSG00000121853	GHSR	GWAS	2	3	1172	1095	0.127986	0.077626	0.050228	0.616073	0.256073	2152	0.363383	0.017658	0.009758	0.157895	0.007096	0.007435	0.052632	0.006623	0.005942	0.012139	0.016628	0.008166	1.02338	-0.281131	3.54424	4.85201	2.24534	0.285925	50.7835	61.2225	60.2202	3.32673	3.34822	3.30523	25854549	81609734
ENSG00000121864	ZNF639	Other	0	3	3016	1452	0.026525	0.008264	0.002755	0.737328	0.251653	8741	0.391687	0.025123	0.00961	0.122952	0.006689	0.012219	0.145455	0.008785	0.016653	0.051821	0.005948	0.00768	1.70783	-0.826007	0.793341	1.07894	0.518004	0.622834	60.0281	57.8645	54.949	8.54728	8.51535	8.57921	18971696	88492587
ENSG00000121871	SLITRK3	Other	0	3	4197	2928	0.029068	0.024249	0.007172	0.696653	0.271926	5715	0.446167	0.044251	0.009799	0.083039	0.006408	0.008711	0.043307	0.007109	0.005223	0.014953	0.006478	0.006003	1.19405	-0.452808	0.380885	0.54506	0.223278	0.86122	21.6528	15.6901	8.93974	4.27366	4.16453	4.38278	33109632	74354651
ENSG00000121897	LIAS	Other	0	4	1726	1020	0.035921	0.03268	0.006536	0.698105	0.26268	16802	0.395936	0.024528	0.010594	0.189269	0.006101	0.008057	0.115942	0.005345	0.013172	0.023072	0.010445	0.00752	1.02157	-0.744837	1.40969	2.39276	0.421907	0.217028	74.6519	74.8437	74.6573	6.80678	7.15803	6.45554	39146362	11708512
ENSG00000121931	C1orf103	Other	0	1	3334	1500	0.027594	0.014	0.008	0.718933	0.259067	13400	0.358122	0.018927	0.01097	0.224744	0.006846	0.012221	0.177165	0.009038	0.005677	0.039045	0.008068	0.008978	1.49628	-1.03125	0.739093	1.47098	0	0.572539	29.6818	42.9944	41.3033	8.02578	7.81972	8.23184	111299712	11057245
ENSG00000122026	RPL21	Other	0	13	834	477	0.081535	0.027254	0.002096	0.711111	0.259539	4167	0.397368	0.02823	0.014399	0.195523	0.009137	0.012679	0.186441	0.007632	0.010574	0.021368	0.011826	0.010508	1.18279	-0.561379	1.65457	1.42455	1.88459	0.405118	68.3966	72.8503	70.6986	13.2968	13.3204	13.2731	26726198	9792198
ENSG00000122034	GTF3A	Other	0	13	1269	1263	0.105595	0.066508	0.038005	0.65479	0.240697	9736	0.441737	0.022732	0.013455	0.257548	0.007777	0.007987	0.112613	0.005553	0.006485	0.015076	0.022222	0.011126	0.797301	-0.515904	1.65457	1.42455	1.88459	0.405118	56.1668	60.0816	57.742	7.82673	7.92827	7.72519	26902217	9968217
ENSG00000122042	UBL3	Other	0	13	4267	348	0.05812	0.031609	0.008621	0.703448	0.256322	81539	0.361989	0.014334	0.008548	0.235288	0.005251	0.008925	0.156729	0.006776	0.008023	0.020996	0.011131	0.00972	1.40244	-1.08981	3.13249	3.39848	2.8665	0.347933	45.2312	74.597	75.3085	9.4491	9.28106	9.61715	29279630	12345630
ENSG00000122140	MRPS2	Other	0	9	1640	885	0.119512	0.096045	0.050847	0.611299	0.241808	3049	0.639672	0.099016	0.012791	0.069559	0.006552	0.008197	0.043046	0.004367	0.01021	0.012584	0.010686	0.006804	0.860733	1.48521	3.64343	3.53508	3.7473	0.483661	43.7067	46.4028	49.4599	7.71039	7.62715	7.79363	2739257	88926496
ENSG00000122304	PRM2	Other	0	16	683	303	0.081991	0.108911	0.029703	0.624422	0.236964	162	0.654321	0.049383	0.012346	0.125	0.006494	0.012346	0.125	0.006494	0.00115	0.000919	0.017669	0.017669	1.34318	0.344691	1.20576	2.02411	0.396857	0.272146	73.6016	73.7776	76.844	3.15003	3.19219	3.10786	11277416	24765886
ENSG00000122406	RPL5	GWAS	2	1	1174	631.5	0.061329	0.032462	0.005542	0.701821	0.260174	8697	0.394238	0.020429	0.009084	0.185734	0.005399	0.008608	0.095506	0.006796	0.004907	0.017183	0.009819	0.00787	1.27283	-0.773111	0.992729	1.09324	0.887657	0.271457	69.0494	72.9792	73.5756	13.1855	13.2103	13.1608	93075125	29281832
ENSG00000122435	CCDC76	Other	0	1	3431	717	0.018653	0.026034	0.016736	0.711855	0.245374	13888	0.362669	0.014524	0.006624	0.218135	0.003507	0.010785	0.168317	0.008463	0.01046	0.042069	0.008176	0.010407	2.18682	-1.08216	0.723826	0.639123	0.808529	0.611811	65.9238	60.0978	59.15	6.46411	6.4727	6.45553	100379963	21976994
ENSG00000122477	LRRC39	Other	0	1	1506	1008	0.015936	0.016865	0.002976	0.718452	0.261706	27754	0.362494	0.01278	0.012791	0.380621	0.008029	0.008795	0.132022	0.0072	0.017301	0.067542	0.012188	0.007399	0.923558	-1.10575	0.723826	0.639123	0.808529	0.611811	67.1024	60.6439	59.9082	4.24682	4.30368	4.18996	100401678	21955279
ENSG00000122548	KIAA0087	Other	0	7	1421	411	0.01126	0.014599	0.014599	0.707543	0.26326	1356	0.47509	0.01444	0.015487	0.459624	0.008979	0.015162	0.4	0.009524	0.003072	0.00426	0.013063	0.012578	1.31506	-0.753728	0.724438	1.20178	0.247095	0.483662	37.5722	29.3818	30.5629				26543359	33014914
ENSG00000122592	HOXA7	Other	0	7	2379	687	0.102564	0.122271	0.084425	0.58952	0.203785	1820	0.583062	0.089034	0.006593	0.030856	0.004222	0.002714	0.012195	0.001788	0.004336	0.003807	0.006262	0.002545	0.552975	0.810826	0.999207	1.01129	0.97342	0.354134	75.5653	63.519	70.6003	5.69307	5.99833	5.3878	27161970	32396303
ENSG00000122641	INHBA	Other	0	7	2175	1275	0.048736	0.047843	0.027451	0.684392	0.240314	11913	0.429889	0.019948	0.009737	0.180945	0.006252	0.008298	0.092437	0.006585	0.004686	0.010358	0.012936	0.008929	1.14461	-0.725153	1.1917	1.44119	0.932831	0.603543	59.8432	57.4823	58.0343	4.64214	4.04886	5.23543	41702178	17856095
ENSG00000122644	ARL4A	Other	0	7	3350	597	0.03403	0.0067	0.00335	0.727973	0.261977	729	0.533608	0.1262	0.020576	0.076087	0.012559	0.009602	0.032609	0.006279	0.008572	0.013044	0.009652	0.00479	0.626819	-0.304229	1.56188	0.52498	2.5959	0.528445	65.6641	40.7725	37.3073	7.85887	8.1973	7.52043	12695045	46863228
ENSG00000122678	POLM	Other	0	7	2624	1456	0.070122	0.069139	0.026557	0.640522	0.263782	7605	0.551643	0.038108	0.012229	0.19323	0.005058	0.008147	0.086207	0.005055	0.010156	0.019071	0.0166	0.009198	0.894867	0.476784	1.15253	2.10817	0.205355	0.254232	65.0347	75.619	77.09	5.333	5.52781	5.13819	44083490	15474783
ENSG00000122783	C7orf49	Other	0	7	1482	384	0.039136	0.03125	0.020833	0.696354	0.251563	3423	0.557889	0.059493	0.010225	0.117853	0.003417	0.009041	0.04902	0.006512	0.021352	0.063077	0.006062	0.006066	1.18759	0.43425	1.2137	1.67765	0.75084	0.465059	56.086	60.5364	62.1321	6.15568	6.34543	5.96592	24317892	74945259
ENSG00000122852	SFTPA1B	Other	0	10	1045	530	0.040191	0.027673	0.015094	0.68805	0.269182	2222	0.560987	0.027803	0.013051	0.339929	0.003703	0	0	0			0.011955	0	0	0.13345	1.2257	1.61369	0.8333	0.611811							54012453	40927343
ENSG00000122854	SFTPA2B	Other	0	10	2189	741	0.028323	0.031039	0.014845	0.683671	0.270445	2355	0.56051	0.027176	0.024204	0.453125	0.012222	0	0	0			0.02242	0	0	-0.118362	1.2257	1.61369	0.8333	0.611811							54066895	40872901
ENSG00000122872	ARL4P	Other	0	10	1151	648	0.026064	0.006173	0.006173	0.726698	0.260957	378	0.350923	0.015831	0.018519	0.334215	0.01344	0.021108	0.833333	0.008043	0.014141	0.017385	0.01183	0.010989	1.53102	-0.939335	0.823092	0.615153	1.02237	0.425098	70.2355	50.2186	50.1966				62114811	21679870
ENSG00000122877	EGR2	Mendelian	1	10	2979	1425	0.047667	0.05614	0.026667	0.650807	0.266386	1391	0.643678	0.149425	0.005032	0.024056	0.00169	0.00431	0.024038	0.000845	0.054355	0.059436	0.002451	0.001899	1.15047	0.745805	0.530584	0.703943	0.357225	0.670374	28.5086	49.1153	47.7611	6.26323	6.39734	6.12913	64243948	23809007	2	0
ENSG00000122952	ZWINT	Other	0	10	1851	635.4	0.02269	0.024866	0.009128	0.702613	0.263393	1985	0.499748	0.025189	0.007053	0.1	0.004651	0.005542	0.04	0.004651	0.002809	0.002866	0.005755	0.004263	1.05536	-0.469622	0.353741	0.685193	0.023683	0.847441	21.4281	19.9763	15.4911	10.1822	10.3799	9.98453	57789122	17354181
ENSG00000123095	BHLHE41	Other	0	12	3621	1443	0.096658	0.111573	0.093555	0.598198	0.196674	1265	0.472727	0.052174	0.003953	0.060606	0.000834	0.005534	0.030303	0.00417	0.010401	0.020253	0.007261	0.005876	1.88046	0.086182	0.943616	1.11136	0.769439	0.412008	50.9549	68.8167	70.4934	3.98515	4.12727	3.84303	26166670	9278791
ENSG00000123144	C19orf43	Other	0	19	909	525	0.162816	0.12381	0.085714	0.590857	0.199619	3163	0.525584	0.044852	0.013279	0.155077	0.00662	0.00537	0.028169	0.004299	0.007671	0.009551	0.023111	0.006028	0.543154	0.548094	0.837195	1.09306	0.56713	0.446302	79.596	70.0362	76.4406	7.59773	7.58748	7.60799	12704492	15719130
ENSG00000123171	CCDC70	Other	0	13	1153	696	0.038161	0.043103	0.011494	0.705747	0.239655	3087	0.451322	0.017408	0.007775	0.223302	0.003956	0.010316	0.240741	0.006234	0.011246	0.028601	0.012417	0.014776	1.78225	-0.59023	0.320978	0.639443	0.006426	0.353445	64.5606	65.6717	67.0106	3.02079	3.02645	3.01512	51336245	34402245
ENSG00000123307	NEUROD4	Other	0	12	3953	990	0.015684	0.016162	0.00404	0.711717	0.268081	6103	0.359	0.004904	0.011306	0.801835	0.00741	0.009809	0.233333	0.008707	0.018362	0.065381	0.018233	0.009968	1.16531	-1.11901	1.03077	1.67714	0.394411	0.553937	28.6879	32.603	32.7908	3.0325	2.98857	3.07644	53705030	18259569
ENSG00000123353	ORMDL2	Other	0	12	1334	456	0.029985	0.035088	0.013158	0.676754	0.275	1818	0.455495	0.025275	0.009901	0.174104	0.005643	0.003846	0.043478	0.002818	0.001129	0.000723	0.009928	0.003433	0.521775	-0.244155	1.29935	2.42079	0.180653	0.33002	76.7435	74.8937	76.899	8.694	8.61842	8.76959	54499649	19054188
ENSG00000123388	HOXC11	Other	0	12	2035	909	0.118919	0.09901	0.061606	0.614741	0.224642	1255	0.639618	0.13206	0.006375	0.030168	0.002754	0.003182	0.006024	0.00275	0.011838	0.011173	0.00468	0.002287	0.670523	1.14526	1.08226	1.36508	0.798891	0.202559	69.6294	68.0798	69.8903	4.06288	4.13047	3.99529	52654822	17209361
ENSG00000123395	C12orf44	Other	0	12	1436	651	0.084958	0.061444	0.021505	0.661751	0.2553	6076	0.484634	0.027938	0.008394	0.135495	0.004741	0.010682	0.105882	0.007946	0.008803	0.024918	0.011463	0.011764	1.70937	-0.032838	2.08321	3.19382	0.972603	0.303839	66.2279	77.038	76.3804	8.01006	7.95148	8.06864	50753785	15308324
ENSG00000123405	NFE2	GWAS	2	12	1653	1116	0.049607	0.053763	0.012545	0.662724	0.270968	1977	0.529116	0.027108	0.011128	0.261226	0.004159	0.008032	0.111111	0.00516	0.007337	0.015742	0.016801	0.009393	0.969505	0.04297	1.08226	1.36508	0.798891	0.202559	77.91	76.1767	76.8732	3.98357	3.83059	4.13656	52973989	17528528
ENSG00000123407	HOXC12	Other	0	12	849	843	0.228504	0.135231	0.094899	0.564887	0.204982	787	0.546954	0.055838	0.008895	0.091025	0.004037	0.008883	0.068182	0.005376	0.021671	0.032674	0.01459	0.012257	1.34148	1.48697	1.08226	1.36508	0.798891	0.202559	68.3953	68.1392	69.5321	3.21164	3.13471	3.28856	52635799	17190338
ENSG00000123415	SMUG1	Other	0	12	1570	714	0.033121	0.039683	0.005135	0.673576	0.281606	5847	0.490566	0.034704	0.009064	0.128135	0.004784	0.007412	0.067961	0.005236	0.002272	0.003898	0.008307	0.006223	1.09838	-0.093626	1.08226	1.36508	0.798891	0.202559	72.3718	72.9558	73.5976	6.08782	6.10068	6.07496	52865271	17419810
ENSG00000123444	KBTBD4	Other	0	11	2497	1154.25	0.040048	0.038986	0.01083	0.682954	0.26723	4222	0.48338	0.045412	0.009711	0.109529	0.004962	0.007491	0.07732	0.004169	0.004875	0.009883	0.007659	0.005861	1.03607	-0.125773	0.11672	0	0.226962	0.187402	73.8826	75.8944	76.7412	7.54197	7.6528	7.43113	47553710	5397071
ENSG00000123485	HJURP	Other	0	2	3047	2241	0.062356	0.041053	0.018742	0.689603	0.250602	14660	0.481161	0.03652	0.018486	0.270836	0.008921	0.01131	0.117537	0.007284	0.020438	0.083418	0.01727	0.009848	0.821809	-0.200809	2.41224	2.93439	1.89324	0.431988	29.3995	47.1313	52.6213	7.80235	8.2499	7.3548	8532060	141229191
ENSG00000123500	COL10A1	Mendelian	1	6	3682	2037	0.014123	0.011291	0.006382	0.690329	0.291998	3529	0.31822	0.011335	0.006234	0.2	0.004013	0.012185	0.15	0.010605	0.008753	0.032623	0.005028	0.009014	2.62531	-0.910867	0.443144	0.767796	0.115006	0.683465	58.9488	61.133	60.3563	3.24095	3.16071	3.32119	54349608	56112259	1	0
ENSG00000123561	SERPI7	Mendelian	1	23	1600	1242	0.00875	0.006441	0.003221	0.719002	0.271337	3932	0.408085	0.008645	0.006358	0.411869	0.002822	0	0	0			0.004682	0	0	-0.993534	0.340664	0.340664	0	0	23.1794	16.2028	11.8388	4.07108	4.0196	4.12255	49747135	45067882
ENSG00000123609	NMI	Other	0	2	1464	918	0.053279	0.018519	0.009804	0.723965	0.247712	17885	0.398052	0.02404	0.013363	0.234907	0.007906	0.009516	0.101852	0.007241	0.006223	0.013664	0.010074	0.007129	0.956477	-0.847175	1.01912	0.531372	1.50686	0.587697	67.3847	67.8217	64.4065	8.50867	8.40997	8.60737	91106202	58655049
ENSG00000123689	G0S2	Other	0	1	865	306	0.110983	0.088235	0.04902	0.624183	0.238562	103	0.621359	0.058252	0.019417	0.166667	0.010309	0.029126	0	0.030928	0.013065	0.013283	0.021141	0.019305	2.01478	0.514653	1.7164	2.2602	1.16093	0.528445	40.0639	68.0247	68.7425	7.21746	7.47733	6.9576	39333848	85558914
ENSG00000123737	EXOSC9	Other	0	4	1644	1339.5	0.043796	0.026502	0.008585	0.703546	0.261366	14015	0.37188	0.016926	0.010631	0.286652	0.005879	0.00889	0.113445	0.00709	0.007297	0.011636	0.011733	0.007994	1.12315	-0.973254	0.690668	0.658208	0.717065	0.699311	67.0374	75.5015	74.519	11.3603	11.5966	11.1241	68323289	72094900
ENSG00000123739	PLA2G12A	GWAS	2	4	1658	564	0.074789	0.046099	0.028369	0.671631	0.253901	14801	0.385319	0.016417	0.011486	0.325127	0.006251	0.008679	0.122951	0.006772	0.006502	0.011865	0.019186	0.010216	1.01499	-0.797895	1.09449	0.732815	1.45616	0.433366	61.8202	51.1788	51.9021	7.46251	7.24409	7.68093	80410663	60007526
ENSG00000123838	C4BPA	Other	0	1	2232	1504.5	0.025986	0.020605	0.009305	0.710934	0.259156	38334	0.389753	0.011906	0.011191	0.328656	0.007366	0.008813	0.213974	0.00634	0.009758	0.021865	0.012009	0.008917	1.0577	-1.00048	0.594061	0.753209	0.434912	0.256988	45.7144	62.0525	57.8204	4.61324	4.45472	4.77177	41885140	83007622
ENSG00000123975	CKS2	Other	0	9	612	234	0.055556	0.034188	0.017094	0.705128	0.24359	4802	0.380544	0.031882	0.008955	0.065317	0.007098	0.010014	0.089744	0.007389	0.014491	0.053624	0.007238	0.008278	1.50214	-0.622168	3.12171	3.21464	3.03858	0.624902	54.198	50.5418	51.2284	11.1173	11.5231	10.7115	49154567	42511186
ENSG00000123989	CHPF	Other	0	2	3089	1606.5	0.131434	0.106443	0.05042	0.59695	0.246187	1666	0.511364	0.045455	0.012605	0.145258	0.006288	0	0	0			0.019215	0	0	1.31692	2.23999	3.04679	1.43443	0.568406	75.3715	72.0501	75.5934	5.8745	5.3697	6.37929	22836847	126924404
ENSG00000123999	INHA	Other	0	2	1423	1095	0.042164	0.038356	0.012785	0.667763	0.281096	2050	0.487567	0.031204	0.009268	0.171959	0.004028	0.010239	0.171875	0.005033	0.008809	0.011134	0.009286	0.009953	1.48385	0.133704	2.23999	3.04679	1.43443	0.568406	74.9621	71.605	75.2004	7.7434	5.72421	9.76259	22804215	126957036
ENSG00000124102	PI3	Other	0	20	595	348	0.05042	0.043103	0.025862	0.672989	0.258046	1085	0.5	0.009158	0.010138	0.805161	0.002791	0.014652	0.3	0.012015	0.024891	0.047268	0.036583	0.021017	1.9412	-0.370117	0.244525	0.316976	0.172073	0.279035	54.8814	69.3609	68.6932	3.50831	3.54434	3.47228	19198209	16087356
ENSG00000124103	C20orf106	Other	0	20	905	510	0.041989	0.039216	0.015686	0.68549	0.259608	746	0.427614	0.024129	0.013405	0.222222	0.008242	0.014745	0.333333	0.006868	0.046557	0.150392	0.014364	0.01778	1.4775	-0.455758	3.11339	4.43089	1.7802	0.582874	47.6544	69.1892	73.4976	4.28209	4.63786	3.92632	7902184	27383381
ENSG00000124145	SDC4	Other	0	20	2610	591	0.038314	0.047377	0.033841	0.668697	0.250085	20504	0.500877	0.026895	0.01351	0.259311	0.006716	0.009745	0.097826	0.00731	0.014972	0.05536	0.016776	0.009523	0.968862	-0.106039	0.244525	0.316976	0.172073	0.279035	64.4273	69.6681	70.1341	10.1598	10.3977	9.92182	19037053	16248512
ENSG00000124155	PIGT	Other	0	20	2289	1350.75	0.072521	0.061077	0.025171	0.648047	0.265704	7844	0.459223	0.022358	0.009816	0.171063	0.006129	0.007876	0.125	0.005198	0.006226	0.01126	0.01442	0.011003	1.07768	-0.217871	0.244525	0.316976	0.172073	0.279035	64.1903	67.1927	68.6559	5.70296	5.59506	5.81087	18952746	16332819
ENSG00000124157	SEMG2	Other	0	20	1982	1743	0.015136	0.010901	0.004016	0.732874	0.252209	1108	0.416968	0.005415	0.023466	1.66667	0.014519	0.004513	0.166667	0.00363	0.001262	0.00149	0.028809	0.004477	0.258304	-0.99838	0.244525	0.316976	0.172073	0.279035	55.4632	69.73	68.9265	3.32735	3.25594	3.39876	19150996	16134569
ENSG00000124237	C20orf85	Other	0	20	755	408	0.071523	0.063725	0.029412	0.658824	0.248039	9428	0.46241	0.029225	0.01241	0.228648	0.0059	0.01133	0.126812	0.007853	0.006118	0.022696	0.018458	0.013255	1.2263	-0.330944	3.73202	3.423	4.03643	0.443012	49.715	61.8338	64.7497	3.12421	2.95424	3.29418	6271476	29014089
ENSG00000124249	KCNK15	Other	0	20	1242	987	0.198068	0.133739	0.08308	0.551976	0.231206	3921	0.498856	0.034053	0.010457	0.142297	0.005809	0.010419	0.104478	0.007103	0.005145	0.007621	0.022237	0.017894	1.33841	0.477578	1.90533	3.49066	0.31366	0.28248	65.8585	71.8635	74.9437	3.48813	3.33974	3.63652	19625474	15660091
ENSG00000124251	C20orf10	Other	0	20	1049	867	0.062917	0.05767	0.018454	0.682353	0.241522	3457	0.498409	0.021984	0.006653	0.131579	0.003845	0.008389	0.131579	0.00562	0.005803	0.00932	0.010212	0.011423	1.69358	-0.006581	0.244525	0.316976	0.172073	0.279035	65.3845	68.7824	69.9221	4.43445	4.37029	4.49862	18997770	16287795
ENSG00000124256	ZBP1	GWAS	2	20	2546	1206	0.052632	0.034826	0.021891	0.690978	0.252305	14168	0.523299	0.035108	0.014822	0.255326	0.006071	0.014099	0.170683	0.008402	0.015946	0.064774	0.013087	0.01175	1.27769	0.066275	2.03873	3.07769	1.01402	0.520177	40.2318	44.6776	48.7205	3.91715	3.91209	3.9222	6815291	28470274
ENSG00000124257	NEURL2	Other	0	20	1259	852	0.16521	0.122066	0.058685	0.576056	0.243192	1374	0.487645	0.014535	0.014556	0.350509	0.009601	0.006541	0.1	0.005162	0.006054	0.007942	0.048316	0.01518	0.603554	0.865205	0.244525	0.316976	0.172073	0.279035	77.0115	75.5565	75.8804	4.78037	4.64423	4.91651	18483973	16801592
ENSG00000124279	FASTKD3	Other	0	5	2408	1279.5	0.024086	0.017976	0.006252	0.708324	0.267448	7431	0.373421	0.023381	0.00794	0.143891	0.004685	0.007659	0.103448	0.005366	0.032125	0.087162	0.005905	0.00566	1.29573	-0.773224	2.01749	1.9761	2.06762	0.823327	57.8131	31.8242	30.2285	7.48109	7.54225	7.41994	7917197	40024201
ENSG00000124357	GK	Other	0	2	1535	1029	0.084691	0.041788	0.028183	0.676385	0.253644	8783	0.498521	0.024573	0.013207	0.240933	0.00747	0.009443	0.101852	0.007115	0.00848	0.018094	0.015121	0.009068	0.960305	-0.105691	2.55324	4.35177	0.741924	0.479527	73.1677	49.863	53.2574	7.92028	7.83541	8.00515	71154117	22035781	2	0
ENSG00000124380	SNRNP27	Other	0	2	1405	466.5	0.042705	0.097535	0.005359	0.634512	0.262594	9768	0.411729	0.024959	0.008292	0.151762	0.00462	0.007407	0.052846	0.006243	0.006687	0.015606	0.017733	0.009116	1.19972	-0.743074	0.806545	1.21639	0.400754	0.213583	73.7606	75.5107	74.9911	9.7518	9.83344	9.67017	69980224	23209674
ENSG00000124383	MPHOSPH10	Other	0	2	2483	2040	0.044301	0.021078	0.007353	0.727157	0.244412	17278	0.403953	0.019417	0.011981	0.274222	0.006788	0.011211	0.1875	0.00772	0.013439	0.032237	0.010716	0.009566	1.25694	-0.782971	2.55324	4.35177	0.741924	0.479527	74.8352	50.3469	52.5458	10.3079	10.4895	10.1263	71220845	21969053
ENSG00000124399	AC110799.3	Other	0	4	390	384	0.066667	0.052083	0.015625	0.669271	0.263021	505	0.338614	0.019802	0.027723	0.5	0.018182	0	0	0			0.03821	0	0	-1.07754	0.473131	0.933506	0.022756	0.831594	28.7596	15.7839	10.4765				43595678	7259196
ENSG00000124444	ZNF576	Other	0	19	1586	507	0.061791	0.061144	0.021696	0.652465	0.264694	2026	0.475814	0.014808	0.00691	0.133333	0.00501	0.003455	0.033333	0.003006	0.003041	0.003297	0.011421	0.003999	0.671592	0.146297	1.60128	2.10256	1.11	0.17565	68.4595	72.151	74.0314	4.94047	4.94112	4.93982	15017462	20370567
ENSG00000124466	LYPD3	Other	0	19	1712	957	0.094626	0.07419	0.045977	0.628318	0.251515	3172	0.556081	0.069943	0.010088	0.06761	0.005762	0.006931	0.027027	0.00542	0.026252	0.105928	0.008637	0.005411	0.922857	0.630305	1.60128	2.10256	1.11	0.17565	64.6095	75.9608	73.5088	5.23026	5.27098	5.18954	15152423	20235606
ENSG00000124467	PSG8	Other	0	19	2426	998	0.025556	0.023213	0.009519	0.700167	0.267101	10579	0.459613	0.012659	0.029303	0.888563	0.018286	0.018139	0.291045	0.01464	0.019348	0.03546	0.03343	0.017006	0.831436	-0.642662	0.479404	0.097441	0.861366	0.318494	39.7088	72.6922	74.7488	3.39064	3.35599	3.42529	15856468	19531561
ENSG00000124535	WRNIP1	Other	0	6	3600	1520.25	0.112222	0.074165	0.049827	0.645815	0.230192	17631	0.425037	0.022308	0.013726	0.244083	0.00847	0.013815	0.164975	0.010366	0.020716	0.076146	0.023572	0.01893	1.35191	-0.484933	2.58429	1.46251	3.70989	0.351378	74.7114	68.6226	70.0245	5.51527	5.59199	5.43855	2721295	57716830
ENSG00000124568	SLC17A1	GWAS	2	6	1844	1395	0.022777	0.017921	0.006452	0.69914	0.276487	47245	0.364589	0.010778	0.008657	0.27494	0.005756	0.008918	0.2	0.006836	0.007661	0.02634	0.008951	0.008364	1.38371	-1.16844	0.900314	1.32886	0.48	0.407874	41.8099	28.6417	27.9546	3.46445	3.46886	3.46003	25915685	34522440
ENSG00000124587	PEX6	Mendelian	1	6	3290	2574	0.07234	0.058469	0.023893	0.64188	0.275758	11824	0.491563	0.027337	0.00888	0.170155	0.004348	0.009534	0.12963	0.006159	0.018609	0.068385	0.012739	0.011533	1.44211	0.072122	1.54386	2.56597	0.538343	0.243898	77.3179	75.3763	76.7417	6.24939	6.29732	6.20146	43047295	17390830	0	0
ENSG00000124593	C6orf49	Other	0	6	2815	1062	0.102309	0.068362	0.03032	0.64452	0.256798	6277	0.515511	0.04875	0.010196	0.12745	0.004187	0.008072	0.051948	0.005824	0.012953	0.039723	0.011411	0.007305	1.0634	0.483055	2.72226	4.91097	0.523548	0.460236	67.0513	67.591	70.1115	11.2432	11.2666	11.2198	41861044	18577081
ENSG00000124596	C6orf130	Other	0	6	1303	453	0.056792	0.024283	0.011038	0.709492	0.255188	4478	0.402632	0.022753	0.010496	0.186482	0.006398	0.007807	0.078431	0.006163	0.005528	0.013541	0.009068	0.006277	0.999127	-0.631749	2.72226	4.91097	0.523548	0.460236	58.8408	60.1451	60.3033	10.5042	10.8308	10.1777	41145401	19292724
ENSG00000124602	UNC5CL	Other	0	6	2986	1551	0.070328	0.054159	0.023211	0.664475	0.258156	9169	0.499618	0.017446	0.008071	0.250055	0.003774	0.009705	0.125	0.007657	0.004392	0.005961	0.01605	0.011858	1.6151	-0.120526	2.72226	4.91097	0.523548	0.460236	59.4779	63.0837	63.2587	5.35025	5.58807	5.11243	41108828	19329297
ENSG00000124613	ZNF391	Other	0	6	1596	1071	0.050125	0.022409	0.00747	0.710738	0.259384	11088	0.433921	0.016925	0.008658	0.239793	0.004679	0.009363	0.12766	0.007326	0.007187	0.012839	0.008699	0.008068	1.4525	-0.714684	0.616699	1.23743	0	0.604232	59.1421	27.9192	26.5651	3.01043	2.98968	3.03118	27470854	32967271
ENSG00000124635	HIST1H2BJ	Other	0	6	718	375	0.10585	0.093333	0.056	0.6272	0.223467	5714	0.400277	0.02983	0.010151	0.11147	0.007035	0	0	0			0.014816	0	0	-0.578599	0.616699	1.23743	0	0.604232	52.7567	28.7372	26.2525	5.37067	6.28454	4.45679	27205278	33232847
ENSG00000124659	TBCC	Other	0	6	2157	1035	0.102921	0.089855	0.043478	0.630918	0.235749	183	0.612022	0.153005	0.005464	0	0.006452	0	0	0			0.00407	0	0	0.758351	1.67585	2.66467	0.687035	0.214272	74.6216	74.31	74.2618	6.42101	6.31501	6.52701	42821366	17616759
ENSG00000124702	KLHDC3	Other	0	6	1879	1003.5	0.063864	0.05157	0.014699	0.673592	0.26014	5169	0.506471	0.021248	0.01006	0.154785	0.006918	0.007726	0.090909	0.005921	0.003236	0.004357	0.012642	0.008676	1.03162	0.03164	1.54386	2.56597	0.538343	0.243898	77.4514	74.579	76.9082	7.89734	7.79557	7.99911	43093482	17344643
ENSG00000124713	GNMT	Mendelian	1	6	1067	882	0.091846	0.069161	0.037415	0.650567	0.242857	2031	0.560702	0.046806	0.00837	0.094673	0.004132	0.005363	0.041667	0.003581	0.003785	0.007436	0.009236	0.005211	0.860644	0.659613	1.54386	2.56597	0.538343	0.243898	77.2555	75.4751	76.6883	3.3362	3.41924	3.25316	43038036	17400089	0	0
ENSG00000124733	MEA1	Other	0	6	868	552	0.043779	0.028986	0.01087	0.705072	0.255072	785	0.541985	0.053435	0.005096	0.04768	0.002692	0.003817	0.047619	0.001344	0.000633	0.000231	0.00328	0.002328	1.00611	0.71036	1.54386	2.56597	0.538343	0.243898	77.4611	74.6908	76.8953	9.86033	9.91373	9.80693	43088769	17349356
ENSG00000124784	RIOK1	Other	0	6	2477	1690.5	0.044409	0.026028	0.011831	0.722449	0.239692	25683	0.396044	0.021063	0.010669	0.22737	0.006006	0.008472	0.127306	0.005915	0.005389	0.011688	0.010257	0.007587	1.06663	-0.875715	1.90004	1.69053	2.09893	0.254232	54.7051	50.9419	51.1047	8.81172	9.10232	8.52112	7349165	53088960
ENSG00000124785	NRN1	Other	0	6	2054	423	0.077897	0.066194	0.066194	0.643499	0.224113	7327	0.537236	0.089312	0.013921	0.09016	0.006444	0.010075	0.033537	0.007774	0.011015	0.039585	0.010115	0.007222	0.972078	0.58128	2.08368	2.20037	1.96671	0.644882	39.5319	38.8148	40.0952	5.48942	5.48602	5.49282	5947933	54490192
ENSG00000124786	SLC35B3	Other	0	6	2112	1023	0.038826	0.010264	0.007331	0.713685	0.268719	20104	0.337556	0.012471	0.007909	0.255269	0.004785	0.009353	0.190476	0.007066	0.006866	0.01256	0.006035	0.006998	1.58848	-1.14053	1.30439	1.50259	1.11534	0.657972	30.2094	29.9386	29.6516	7.12906	7.07082	7.18731	8369465	52068660
ENSG00000124795	DEK	Other	0	6	2869	1195.5	0.038341	0.031368	0.019657	0.71468	0.234295	37362	0.393456	0.023022	0.010545	0.199964	0.006082	0.010392	0.127315	0.007637	0.006808	0.015381	0.010619	0.009451	1.32363	-0.865058	1.47419	2.63116	0.315196	0.537401	72.7639	70.9063	71.296	11.6631	11.7071	11.6191	18352579	42085546
ENSG00000124827	GCM2	Other	0	6	2357	1515	0.04073	0.035644	0.019802	0.692013	0.252541	6254	0.438197	0.027079	0.01519	0.318866	0.006738	0.007805	0.123529	0.004584	0.010589	0.018749	0.016028	0.007575	0.690151	-0.556915	2.28659	3.36188	1.21129	0.45128	67.3855	45.0637	48.6771	3.0097	2.96303	3.05638	10985767	49452358
ENSG00000124835	AC105760.3	Other	0	2	2231	414	0.01255	0.02657	0.012077	0.686473	0.274879	5313	0.40015	0.016111	0.012422	0.350479	0.006887	0.001124	0.011628	0.000952	0.001724	0.001963	0.01404	0.000962	0.121536	-0.833807	1.84539	2.31593	1.36662	0.505709	38.5167	76.1582	75.7805				5325384	144435867
ENSG00000124875	CXCL6	Other	0	4	1518	339	0.046113	0.085546	0.061947	0.612979	0.239528	546	0.417582	0.018315	0.003663	0.2	0	0.001832	0	0.001866	0.0005		0.017109	0.001144	0.671592	-0.631792	1.02335	0.742607	1.31076	0.580118	46.9185	73.3216	74.2013	3.68852	3.64627	3.73077	74922308	24067434
ENSG00000124915	AP002380.3-1	Other	0	11	452	381	0.048673	0.031496	0.015748	0.697113	0.255643	205	0.541463	0.039024	0.004878	0.125	0	0	0	0			0.003937	0	0	0.672005	1.23683	1.86176	0.609111	0.254232	76.5244	70.8284	72.8689				61281369	8330588
ENSG00000125037	TMEM111	Other	0	3	1081	780	0.055504	0.035897	0.015385	0.691795	0.256923	21751	0.432109	0.027606	0.010896	0.199849	0.005532	0.008713	0.111296	0.005801	0.008764	0.038542	0.011001	0.008008	1.07405	-0.58164	1.60933	1.91126	1.30855	0.371358	72.616	76.1695	78.2365	6.28293	6.39417	6.17169	9992080	82045464
ENSG00000125144	MT1G	Other	0	16	399	181.5	0.055138	0.022039	0.022039	0.720661	0.235262	924	0.546436	0.023758	0.00974	0.136659	0.006652	0	0	0			0.007805	0	0	0.531248	2.00157	4.00315	0	0.156398	72.8033	75.2139	74.8217	6.54776	6.54853	6.54699	33568438	19215514
ENSG00000125148	MT2A	Other	0	16	397	180	0.100756	0.044444	0.044444	0.696667	0.214444	513	0.530214	0.054581	0.007797	0.107143	0.002062	0.003899	0	0.004124	0.0016	0.00099	0.006198	0.002873	0.671592	0.328102	2.00157	4.00315	0	0.156398	72.0102	76.0563	74.4909	9.98909	9.9812	9.99697	33626800	19157152
ENSG00000125245	GPR18	Other	0	13	1908	990	0.032495	0.033333	0.017172	0.690101	0.259394	5118	0.364045	0.00976	0.004689	0.140137	0.003354	0.009174	0.12	0.008082	0.003896	0.006032	0.006986	0.009577	2.62783	-1.08745	1.42274	1.80516	1.03655	0.409252	74.3203	63.3974	64.5013	3.92709	4.09122	3.76296	15434496	81774484
ENSG00000125347	IRF1	Other	0	5	2230	972	0.068161	0.030864	0.010288	0.709259	0.249588	5420	0.537129	0.039064	0.007565	0.085015	0.004416	0.007186	0.051887	0.005369	0.008848	0.025024	0.005756	0.00541	1.27601	0.237466	0.559569	0.691233	0.421323	0.384449	59.9927	77.0753	77.5173	6.53754	6.77312	6.30196	49007361	83909107
ENSG00000125375	ATP5S	Other	0	14	1950	605	0.083077	0.033058	0.016529	0.709091	0.241322	21228	0.396852	0.018609	0.010835	0.243018	0.006432	0.008553	0.138889	0.006081	0.012353	0.043668	0.012595	0.008903	1.06027	-0.732951	1.26273	1.94514	0.568868	0.250787	73.4979	74.282	73.2944	6.03735	6.12222	5.95249	49860411	33290411
ENSG00000125378	BMP4	Other	0	14	1917	1221	0.081377	0.068796	0.018018	0.653726	0.259459	5158	0.567746	0.105059	0.009694	0.044289	0.005632	0.004846	0.012915	0.003899	0.041929	0.126723	0.006729	0.003437	0.671461	0.745128	1.99783	1.94437	2.05129	0.620768	57.4181	58.217	56.485	4.60855	5.03471	4.18238	52878844	36919741
ENSG00000125385	AL139099.3-2	Other	0	14	705	318	0.051064	0.003145	0.003145	0.732075	0.261635	8299	0.436922	0.030248	0.009158	0.135441	0.005219	0.010923	0.09127	0.008417	0.015797	0.061641	0.004246	0.006449	1.60211	-0.487334	1.26273	1.94514	0.568868	0.250787	67.2421	64.2012	66.758				49118326	32548326
ENSG00000125398	SOX9	Mendelian	1	17	3926	1524	0.098828	0.103675	0.081365	0.616142	0.198819	1462	0.595498	0.102319	0.01026	0.040109	0.006858	0.003411	0.02	0.00152	0.003596	0.001934	0.008384	0.00301	0.446506	0.762545	1.51241	2.67725	0.356967	0.613878	48.2163	52.3646	54.4119	9.84039	8.15083	11.5299	11143291	45394318	1	0
ENSG00000125414	MYH2	Other	0	17	6078	3970.5	0.040145	0.028586	0.012215	0.704143	0.255056	22391	0.36498	0.012997	0.012773	0.432971	0.00724	0.009881	0.178082	0.007666	0.010632	0.036907	0.017475	0.010489	1.03908	-0.949984	2.76828	3.24717	2.27709	0.707579	43.5994	34.8741	32.2106	3.53302	3.42358	3.64246	10379470	11857663
ENSG00000125445	MRPS7	Other	0	17	1371	723	0.064187	0.056708	0.012448	0.677732	0.253112	3279	0.496964	0.043109	0.013114	0.148564	0.007012	0.012143	0.091549	0.008566	0.012034	0.02765	0.013177	0.010997	1.24378	0.29496	0.617337	1.00395	0.22965	0.280413	74.016	75.9126	78.6843	8.90351	8.93805	8.86897	8003025	48534584
ENSG00000125458	NT5C	Other	0	17	940	600	0.157447	0.11	0.046667	0.607667	0.235667	613	0.653094	0.123779	0.009788	0.026359	0.007447	0.003257	0	0.003717	0.00595	0.007707	0.007425	0.002259	0.446999	1.83113	0.617337	1.00395	0.22965	0.280413	73.8564	74.0978	76.0736	4.09381	4.12686	4.06075	8136047	48401562
ENSG00000125459	MSTO1	Other	0	1	2439	1638	0.04838	0.037851	0.019536	0.677473	0.26514	2310	0.500865	0.036332	0.010823	0.154896	0.005391	0.000865	0.011905	0.000449	0.00095	0.000636	0.009515	0.000755	0.107362	0.085501	1.09546	1.67242	0.531849	0.212205	75.3798	74.8991	76.808	9.70211	9.80571	9.5985	93400713	31492049
ENSG00000125492	BARHL1	Other	0	9	1907	978	0.157315	0.109407	0.068507	0.593456	0.22863	5716	0.55182	0.070371	0.010147	0.094471	0.003764	0.008187	0.039604	0.005809	0.004954	0.007207	0.012569	0.00778	1.0837	1.2827	3.45887	4.24982	2.6674	0.468504	64.575	52.1184	55.2009	4.31427	4.37116	4.25738	5821615	85844138
ENSG00000125538	IL1B	Other	0	2	1498	804	0.029372	0.024876	0.014925	0.710448	0.249751	5494	0.453278	0.014125	0.012195	0.425233	0.006277	0.008511	0.205128	0.005694	0.010028	0.025987	0.015038	0.009148	0.937455	-0.621882	0.473925	0.788195	0.159661	0.356201	48.7973	76.8249	76.1629	4.55661	4.60031	4.51291	113307317	20117419
ENSG00000125551	PLGLB2	Other	0	2	3017	285	0.017236	0	0	0.73614	0.26386	8370	0.398901	0.019348	0.013023	0.308753	0.007188	0.000119	0.006173	0	0.016		0.005291	0	0.012318	-0.936159	0.748571	1.49714	0	0.491757	53.6483	61.7583	70.7147				87834415	5355483
ENSG00000125611	CHCHD5	Other	0	2	3408	422	0.038146	0.061611	0.018957	0.657662	0.261769	1409	0.542938	0.031228	0.016324	0.25	0.008791	0.004258	0	0.004396	0.001	0.000514	0.021184	0.002891	0.350396	0.162629	0.473925	0.788195	0.159661	0.356201	62.9219	76.8072	76.3395	5.01067	4.98944	5.0319	113060915	19871017
ENSG00000125650	PSPN	Other	0	19	471	465	0.140127	0.103226	0.03871	0.593978	0.264086	85	0.611765	0.023529	0	0	0	0	0	0			0	0		1.67747	3.61829	4.82978	2.40652	0.312343	66.3386	65.0473	66.7394	3.63112	3.63054	3.63171	6326582	22097040
ENSG00000125691	RPL23	Other	0	17	779	396.75	0.05905	0.05167	0.015753	0.664524	0.268053	5120	0.441342	0.031801	0.010742	0.159682	0.00585	0.005042	0.030488	0.004206	0.004198	0.004924	0.012138	0.00437	0.630404	-0.442335	1.1881	2.15429	0.23802	0.199803	77.4251	74.5712	76.7975	9.29798	9.37421	9.22174	34260611	12023478
ENSG00000125735	TNFSF14	GWAS	2	19	1474	717	0.080054	0.072524	0.027894	0.638215	0.261367	4530	0.515796	0.043001	0.016556	0.261812	0.005536	0.00724	0.066327	0.004585	0.007721	0.011863	0.022521	0.007737	0.58737	-0.010381	3.61829	4.82978	2.40652	0.312343	42.8048	47.887	48.3555	3.93533	3.89337	3.97728	6618583	21805039
ENSG00000125740	FOSB	Other	0	19	3753	1011	0.089528	0.086053	0.058358	0.617013	0.238576	3407	0.574949	0.075095	0.011154	0.050811	0.007934	0.00792	0.019531	0.006977	0.010289	0.039079	0.009268	0.005986	0.953807	0.842866	1.75749	2.31307	1.2019	0.194104	75.197	72.8472	75.7254	6.76459	7.05357	6.47561	13144978	22243051
ENSG00000125787	GNRH2	Other	0	20	823	339	0.034022	0.050147	0.014749	0.654631	0.280472	1300	0.554106	0.027629	0.018462	0.417628	0.00712	0.006907	0.055556	0.005525	0.003427	0.004147	0.025604	0.006403	0.502534	0.742438	2.83551	0.650529	5.01297	0.419587	67.997	74.0766	73.4429	3.3915	3.31144	3.47156	2973330	24177069
ENSG00000125788	DEFB126	Other	0	20	433	330	0.036952	0.024242	0.018182	0.704848	0.252727	2728	0.329912	0.007331	0.011364	0.45	0.008124	0.008798	0.4	0.005908	0.003629	0.007735	0.016635	0.013862	1.03988	-1.20009	5.53071	0	11.0614	0.392717	52.0532	59.3027	60.6748	3.57088	3.53713	3.60463	72811	27077588
ENSG00000125810	CD93	Other	0	20	6701	1953	0.039994	0.048131	0.029698	0.667179	0.254992	284	0.637324	0.06338	0.021127	0.222222	0.007519	0.017606	0.222222	0.003759	0.111322	0.217749	0.015712	0.013204	1.11932	-0.082232	0.997867	1.95638	0.049153	0.687598	25.8041	42.079	43.3803	6.54828	6.01492	7.08165	23011485	4138914
ENSG00000125812	GZF1	Other	0	20	4825	1963	0.04601	0.049244	0.02615	0.678248	0.246358	13621	0.417502	0.02678	0.007782	0.128849	0.004451	0.004171	0.040984	0.003158	0.024432	0.04765	0.009364	0.00416	0.719847	-0.518651	0.997867	1.95638	0.049153	0.687598	49.4754	38.5912	39.6216	6.22373	6.20157	6.24589	23300064	3850335
ENSG00000125815	CST8	Other	0	20	890	423	0.031461	0.021277	0.01182	0.707329	0.259574	4000	0.435	0.012	0.02	0.645833	0.012399	0.014	0.291667	0.010628	0.006677	0.008943	0.022511	0.013723	0.940228	-0.66995	0.997867	1.95638	0.049153	0.687598	54.2035	40.1748	37.755	3.64763	3.64898	3.64628	23422210	3728189
ENSG00000125816	NKX2-4	Other	0	20	1619	1059	0.207536	0.147309	0.122757	0.560151	0.169783	424	0.792453	0.29717	0.007075	0.015873	0.003356	0.002358	0.007937	0	0.0234		0.004218	0.001169	0.447728	2.13384	0	0	0	0.715846	65.9178	44.0476	41.7453				21325026	5825373
ENSG00000125820	NKX2-2	Other	0	20	2071	816	0.139063	0.107843	0.071078	0.607598	0.21348	925	0.607568	0.121081	0.012973	0.044643	0.00861	0.004324	0.008929	0.00369	0.026167	0.035839	0.010046	0.003205	0.447728	1.48669	0	0	0	0.715846	63.0661	37.3488	37.97	3.34507	3.27083	3.41931	21441166	5709233
ENSG00000125823	CSTL1	Other	0	20	748	323	0.032086	0.027864	0.01548	0.715377	0.24128	4486	0.486883	0.020009	0.015827	0.479056	0.006369	0.007114	0.144444	0.00431	0.007014	0.008788	0.017905	0.007108	0.603763	-0.407455	0.997867	1.95638	0.049153	0.687598	53.6221	39.1455	38.4118	3.84938	3.8839	3.81485	23370944	3779455
ENSG00000125831	CST11	Other	0	20	553	358.5	0.0217	0.015342	0.009763	0.730544	0.244351	1889	0.481736	0.031763	0.00847	0.133333	0.004374	0.007411	0.133333	0.00328	0.00292	0.004608	0.005241	0.004442	1.17528	-0.329013	0.997867	1.95638	0.049153	0.687598	53.9118	39.2936	38.2559	3.60503	3.57747	3.63258	23380261	3770138
ENSG00000125835	SNRPB	Other	0	20	1157	780.75	0.067416	0.040986	0.014729	0.674928	0.269356	8056	0.445547	0.027785	0.012413	0.227848	0.006256	0.009055	0.09375	0.006634	0.004317	0.008229	0.013561	0.00832	0.979794	-0.344346	2.83551	0.650529	5.01297	0.419587	47.1201	54.1939	56.6946	8.53445	8.68117	8.38772	2394890	24755509
ENSG00000125843	C20orf29	Other	0	20	1857	456	0.080775	0.078216	0.029971	0.61769	0.274123	2901	0.476712	0.043151	0.014133	0.151781	0.007926	0.013356	0.142857	0.007516	0.01473	0.024238	0.016767	0.015816	1.26935	0.382005	1.89194	1.50731	2.27845	0.272146	72.9469	73.9728	76.7119	6.38134	6.41507	6.34762	3751566	23398833
ENSG00000125845	BMP2	Other	0	20	3150	1185	0.086349	0.058228	0.031224	0.664135	0.246414	8999	0.404614	0.022626	0.011668	0.20136	0.007277	0.008651	0.132353	0.005788	0.007538	0.013916	0.016557	0.01155	0.995912	-0.297268	2.65399	3.73574	1.56551	0.415453	33.4105	25.8289	25.8438	7.04947	7.82442	6.27453	6702827	20447572
ENSG00000125879	OTOR	Other	0	20	1477	381	0.018957	0.028871	0.018373	0.696063	0.256693	2314	0.34206	0.018884	0.017718	0.297497	0.012333	0.012446	0.136364	0.010061	0.003224	0.005459	0.017174	0.01094	0.943533	-1.05873	2.33938	4.01383	0.654924	0.717913	32.1472	29.7438	30.5736	3.57501	3.53321	3.61681	16678906	10471493
ENSG00000125899	C20orf187	Other	0	20	463	147	0.00432	0	0	0.730612	0.269388	12785	0.353515	0.01576	0.01666	0.392068	0.010649	0	0	0			0.00778	0	0	-1.15803	2.25955	3.12168	1.37819	0.398917	26.6735	38.626	32.4309				10951377	16199022
ENSG00000125901	MRPS26	Other	0	20	1036	612	0.137066	0.137255	0.052288	0.586928	0.223529	1176	0.588335	0.104818	0.011905	0.056788	0.006649	0.01268	0.048387	0.008499	0.005999	0.011451	0.011697	0.011629	1.43061	0.88428	2.83551	0.650529	5.01297	0.419587	68.053	74.1438	73.5197	8.04212	8.12244	7.9618	2975784	24174615
ENSG00000125903	DEFB129	Other	0	20	694	546	0.008646	0.007326	0.003663	0.725275	0.263736	1931	0.392543	0.009322	0.010875	0.555556	0.00575	0.008286	0.166667	0.006796	0.013979	0.017765	0.00824	0.00615	1.02338	-0.972578	5.53071	0	11.0614	0.392717	67.204	67.4744	71.6398	3.1638	3.14838	3.17923	157211	26993188
ENSG00000125945	ZNF436	Other	0	1	4814	1155	0.038222	0.027706	0.009524	0.709784	0.252987	5590	0.465465	0.05033	0.013238	0.131511	0.00697	0.011958	0.074468	0.008645	0.006084	0.011578	0.008591	0.008199	1.2133	-0.349726	1.01935	1.1753	0.859023	0.188091	70.9852	76.3418	77.0816	8.5737	8.45684	8.69057	23563736	98793221
ENSG00000125975	C20orf173	Other	0	20	1244	448.5	0.043408	0.031215	0.017837	0.695875	0.255072	1438	0.546908	0.023628	0.015299	0.353187	0.007122	0.005559	0.058824	0.00427	0.004485	0.006922	0.015981	0.004808	0.488091	0.013203	0.059951	0.124513	0	0.159843	73.8769	74.235	76.9636	3.57214	3.57448	3.56981	28856410	6429155
ENSG00000125977	EIF2S2	Other	0	20	2592	996	0.042438	0.021084	0.007028	0.71988	0.252008	21348	0.419056	0.02451	0.007776	0.135693	0.004562	0.006876	0.089695	0.004795	0.002946	0.008767	0.006145	0.005343	1.18772	-0.68988	0.065461	0.135957	0	0.208071	61.4618	71.6633	71.6136	8.77972	8.77684	8.7826	30284203	5001362
ENSG00000125995	ROMO1	Other	0	20	702	222	0.156695	0.093694	0.063063	0.616937	0.226306	1007	0.412463	0.029674	0.004965	0.066931	0.00307	0.008902	0	0.009174	0.000989	0.000935	0.008165	0.00566	2.40816	0.424808	0.059951	0.124513	0	0.159843	75.7858	78.2301	76.7777	10.1431	10.2492	10.037	28684500	6601065
ENSG00000125997	AL355392.7-1	Other	0	20	840	834	0.052381	0.028777	0.023981	0.67458	0.272662	1695	0.506777	0.022392	0.018289	0.342509	0.010863	0	0	0			0.017184	0	0	-0.051845	1.00901	2.01837	0	0.286614	59.4102	61.1172	64.8704				31035494	4250071
ENSG00000126003	PLAGL2	Other	0	20	5656	1485	0.037482	0.043771	0.018182	0.676498	0.261549	9583	0.468489	0.026294	0.007305	0.134935	0.003858	0.009599	0.09127	0.007394	0.01014	0.023054	0.008516	0.008997	1.76514	-0.289679	0.729695	1.40116	0.058232	0.234941	66.2183	75.5582	77.5525	6.84496	6.8648	6.82513	30251587	3101188
ENSG00000126062	TMEM115	Other	0	3	2093	1050	0.08409	0.057143	0.030476	0.644	0.268381	2665	0.530582	0.01651	0.008255	0.227273	0.004578	0.007129	0.090909	0.005723	0.006834	0.010977	0.015936	0.00888	1.16002	0.474997	0	0	0	0.341732	78.4129	74.6866	77.2827	6.91807	6.63905	7.19709	50369564	41667980
ENSG00000126088	UROD	Other	0	1	1433	862	0.05164	0.047177	0.008507	0.670224	0.274091	2078	0.500722	0.025974	0.006256	0.129692	0.002964	0.008658	0.074074	0.006914	0.014554	0.051437	0.008105	0.008128	1.8589	-0.067282	0.040736	0.081472	0.01	0.231496	61.0395	70.3408	70.1739	7.79062	7.71213	7.86911	45252172	77104785
ENSG00000126233	SLURP1	Other	0	8	537	306	0.070764	0.055556	0.029412	0.666667	0.248366	930	0.64232	0.034372	0.009677	0.156418	0.004454	0.015038	0.09375	0.012236	0.006536	0.007448	0.011659	0.013366	2.08715	0.55278	1.84134	0.918744	2.75968	0.533957	32.1181	68.1454	73.5319	3.62251	3.62073	3.62429	2454729	98362045
ENSG00000126254	RBM42	Other	0	19	1649	1393.5	0.106731	0.074273	0.030499	0.632078	0.26315	6952	0.510492	0.03363	0.008774	0.141147	0.004168	0.007186	0.07265	0.004908	0.003016	0.005289	0.013118	0.008498	1.10002	0.293914	2.96109	5.3254	0.6	0.379323	69.5063	64.6084	66.7673	8.28549	8.40182	8.16916	22995528	12392501
ENSG00000126337	KRT36	Other	0	17	1863	1323	0.073001	0.057823	0.027589	0.663643	0.250945	4545	0.514298	0.023757	0.008141	0.175965	0.004057	0.004179	0.064815	0.002704	0.013225	0.018047	0.012867	0.005542	0.689591	0.051222	0.92863	1.30282	0.549616	0.332776	49.2505	73.2026	75.9602	3.13825	3.13286	3.14364	36899120	14661987
ENSG00000126549	STATH	Other	0	4	598	168	0.010033	0.008929	0.002976	0.709524	0.278571	5909	0.315896	0.007425	0.015739	0.729365	0.0104	0.013837	0.363636	0.011221	0.006679	0.012229	0.013892	0.011208	1.18091	-1.46277	0.293786	0.587571	0	0.82126	14.6184	19.6145	12.4136	3.7435	3.6597	3.8273	70899498	20044624
ENSG00000126550	HTN1	Other	0	4	534	168	0.011236	0.017857	0.005952	0.717857	0.258333	7847	0.326297	0.006104	0.012489	0.521962	0.00936	0.01297	0.4375	0.010363	0.009435	0.011986	0.01604	0.015252	1.39498	-1.45354	0.293786	0.587571	0	0.82126	14.9526	20.5744	12.7283	3.31935	3.21086	3.42784	70954946	20100072
ENSG00000126656	SEBOX	Other	0	17	663	657	0.039216	0.031963	0.00761	0.692542	0.267884	313	0.613419	0.025559	0.009585	0.25	0.003279	0.009585	0.25	0.003279	0.08367	0.138074	0.010261	0.010261	1.34318	0.404854	0.530569	1.06525	0	0.354134	67.3987	69.5362	68.6141	3.28073	3.25624	3.30522	23715904	1478771
ENSG00000126657	PPY2	Other	0	17	657	60	0.039574	0.05	0.016667	0.613333	0.32	189	0.619048	0.031746	0.015873	0.166667	0.010929	0.005291	0	0.005464	0.0005		0.015036	0.003352	0.447728	0.408349	0.530569	1.06525	0	0.354134	64.4413	70.0481	68.4974				23599019	1361886
ENSG00000126749	EMG1	Other	0	12	732	726	0.04918	0.041322	0.008264	0.677686	0.272727	4150	0.458464	0.029858	0.011566	0.193688	0.005961	0.009872	0.08871	0.007446	0.0152	0.036074	0.012043	0.008712	1.14647	-0.191139	3.02485	2.5208	3.52912	0.22185	75.8457	75.4435	76.961	6.52934	6.63426	6.42443	6952790	28492671
ENSG00000126759	CFP	Other	0	23	1720	1389	0.07093	0.056635	0.020638	0.670698	0.252028	4372	0.527676	0.020128	0.006862	0.193182	0.003035	0	0	0			0.012976	0	0	0.18787	1.03622	1.03622	0	0	68.5355	68.3809	69.1152	3.50183	3.444	3.55967	47371602	12727135
ENSG00000126778	SIX1	Other	0	14	1376	849	0.123547	0.08245	0.04947	0.6351	0.23298	2048	0.537037	0.095517	0.01123	0.066456	0.005398	0.007797	0.020408	0.006466	0.005445	0.007271	0.008908	0.005789	0.932567	0.599009	0.702816	1.30096	0.114034	0.466437	74.5074	71.2598	71.1548	5.00752	5.387	4.62805	46184366	43614219
ENSG00000126803	HSPA2	Other	0	14	2841	1914	0.140795	0.098746	0.070533	0.614734	0.215987	4477	0.459484	0.060997	0.009381	0.091547	0.004044	0	0	0			0.011526	0	0	0.241131	1.42867	2.46834	0.391121	0.354823	73.913	72.9691	73.7213	7.14883	7.44883	6.84883	42292543	47506042
ENSG00000126814	TRMT5	Other	0	14	1703	1524	0.02936	0.01706	0.003937	0.714173	0.264829	4331	0.347866	0.014764	0.009698	0.218952	0.006562	0.013379	0.140625	0.011473	0.002841	0.003402	0.008422	0.010593	1.85316	-0.859745	0.702816	1.30096	0.114034	0.466437	57.4393	68.3455	68.3007	10.118	10.1897	10.0463	45854083	43944502
ENSG00000126860	EVI2A	Other	0	17	1712	751	0.015187	0.01731	0.009321	0.712827	0.260541	2329	0.309871	0.0103	0.010305	0.291792	0.007375	0.0103	0.291667	0.007372	0.00218	0.002462	0.010308	0.010304	1.34261	-1.31591	0.61049	1.14437	0.079005	0.288681	69.16	67.7823	70.141	4.6388	4.17645	5.10116	26670822	4433689
ENSG00000126861	OMG	Other	0	17	1869	1317	0.010701	0.005315	0.002278	0.72407	0.268337	818	0.317848	0.012225	0.003667	0.2	0.001238	0.007335	0.3	0.003713	0.001799	0.001427	0.001959	0.004283	2.68637	-1.21419	0.61049	1.14437	0.079005	0.288681	68.9875	68.4711	70.5052	3.63976	3.63382	3.64571	26647138	4410005
ENSG00000126953	TIMM8A	Mendelian	1	23	1186	288	0.030354	0.048611	0.020833	0.682639	0.247917	1872	0.448718	0.037393	0.00641	0.071429	0.003885	0	0	0			0.006124	0	0	-0.282265	1.43838	1.43838	0	0	56.4087	67.0246	69.0269	7.31255	7.42033	7.20478	54424918	40390099	2	0
ENSG00000127083	OMD	Other	0	9	2255	1260	0.009756	0.010317	0.003968	0.723651	0.262063	7718	0.370623	0.015448	0.008163	0.192908	0.005264	0.006952	0.15	0.004707	0.006585	0.010443	0.0058	0.004954	1.14389	-1.15004	0.766141	0.50468	1.0276	0.445768	63.6591	65.0388	64.0516	3.78716	3.34536	4.22896	46051882	45613871
ENSG00000127129	EDN2	Other	0	1	1193	531	0.072087	0.071563	0.022599	0.637288	0.26855	4653	0.563144	0.030498	0.008597	0.155029	0.00399	0.008376	0.133803	0.004431	0.026378	0.062064	0.013637	0.012399	1.30876	0.383045	0.747786	1.09632	0.410138	0.287303	54.8481	67.4534	70.1322	4.86058	4.87983	4.84132	41719960	80636997
ENSG00000127184	COX7	Other	0	5	405	186	0.044444	0.026882	0.005376	0.690323	0.277419	2393	0.424572	0.041789	0.010029	0.11	0.005669	0.012954	0.13	0.00785	0.004666	0.008635	0.006871	0.008914	1.73494	-0.581217	0.277691	0.555381	0.001315	0.778544	73.7991	27.9536	27.5718	11.3689	11.331	11.4067	85950938	38009540
ENSG00000127423	C1orf135	Other	0	1	2061	1068	0.026201	0.019663	0.0103	0.714794	0.255243	23246	0.418316	0.023872	0.008432	0.163986	0.004627	0.010433	0.142086	0.007214	0.02461	0.054276	0.006532	0.00795	1.66206	-0.688607	1.09909	1.68824	0.50449	0.184646	71.7058	74.5071	75.292	8.09716	8.64508	7.54923	26045759	96311198
ENSG00000127533	F2RL3	Other	0	19	2731	1152	0.089345	0.092014	0.052083	0.603993	0.25191	274	0.642336	0.043796	0.007299	0.083333	0.003817	0.010949	0.083333	0.007634	0.014913	0.024188	0.009973	0.012278	2.01478	0.992209	1.98838	3.37161	0.602311	0.280904	62.0633	58.9327	60.7639	4.48892	4.24066	4.73719	16862328	11561294
ENSG00000127774	TMEM93	Other	0	17	788	327	0.167513	0.103976	0.079511	0.565138	0.251376	85	0.647059	0.164706	0	0	0	0	0	0			0	0		1.22807	2.53391	1.39363	3.66912	0.373425	72.3417	69.0433	72.4513	7.79239	7.83315	7.75164	3519275	18717858
ENSG00000127903	ZNF835	Other	0	19	1680	1674	0.17381	0.108722	0.065711	0.608363	0.217204	198	0.449495	0.010101	0.015152	0.5	0.010204	0.010101	0	0.010204	0.0007	0.000283	0.060569	0.006208	0.895456	0.981815	2.90724	0.222225	5.58912	0.613068	28.5064	26.0573	24.8417				1943948	33444081
ENSG00000127920	GNG11	Other	0	7	952	216	0.067227	0.023148	0.00463	0.722222	0.25	3851	0.354421	0.02126	0.008829	0.146569	0.005837	0.011408	0.121951	0.009007	0.033614	0.073933	0.007608	0.009328	1.73553	-0.81863	1.47711	1.85253	1.10241	0.516043	54.4614	70.5028	67.8851	9.41354	8.99137	9.83572	65430068	33833083
ENSG00000127922	SHFM1	Other	0	7	494	207	0.05668	0.028986	0.019324	0.733333	0.218357	20550	0.357153	0.014544	0.010657	0.294432	0.006469	0.009308	0.156667	0.007133	0.011596	0.042907	0.013278	0.009772	1.17319	-1.18047	0.951916	1.6932	0.205127	0.832283	47.2388	20.8049	18.5293	10.6399	10.7812	10.4986	62654845	36608306
ENSG00000127928	GNGT1	GWAS	2	7	628	219	0.015924	0.018265	0.009132	0.720548	0.252055	4021	0.345468	0.006934	0.008456	0.430383	0.005509	0.010649	0.357143	0.008229	0.056845	0.122975	0.011831	0.012453	1.69158	-1.27518	1.47711	1.85253	1.10241	0.516043	54.4999	69.8609	67.4989	4.25237	4.52115	3.9836	65445336	33817815
ENSG00000127951	FGL2	Other	0	7	4268	1314	0.015933	0.021309	0.010654	0.716134	0.251903	2192	0.363554	0.011845	0.009124	0.192571	0.006925	0.006378	0.153846	0.00461	0.006396	0.014783	0.009063	0.00658	0.938943	-1.10453	1.44012	2.07582	0.808353	0.47126	51.8071	68.8774	67.2267	5.69155	5.04438	6.33871	76663855	17105582
ENSG00000127954	STEAP4	Other	0	7	4447	1021	0.022487	0.018609	0.004244	0.69951	0.277636	25907	0.374635	0.01261	0.009573	0.315297	0.005668	0.008535	0.192073	0.006191	0.010763	0.044294	0.009833	0.007905	1.19751	-1.07194	0.421559	0.472517	0.370602	0.593898	35.4228	22.8595	22.0926	4.58429	4.07182	5.09675	71062508	28200643
ENSG00000127989	MTERF	Other	0	7	2180	1194	0.022018	0.028476	0.005025	0.705025	0.261474	5789	0.376032	0.015131	0.009155	0.228333	0.005788	0.007565	0.136364	0.005587	0.016404	0.075308	0.010583	0.007822	1.10992	-1.04819	0.350013	0.368216	0.334061	0.556004	45.8614	56.5146	55.9377	7.72783	7.74827	7.70739	67477470	31785681
ENSG00000127993	C7orf64	Other	0	7	1716	1098	0.043124	0.034608	0.014572	0.699818	0.251002	7007	0.392877	0.017379	0.01156	0.246358	0.007407	0.009402	0.122951	0.007393	0.002763	0.003889	0.01371	0.009429	1.09242	-0.6639	0.629822	0.353073	0.905716	0.563927	70.9514	70.8142	70.1817	5.55607	5.6069	5.50524	66821034	32442117
ENSG00000128011	LRFN1	Other	0	19	3130	2166	0.182748	0.12373	0.074792	0.574054	0.227424	5369	0.514477	0.034521	0.01192	0.156466	0.006752	0.009651	0.102151	0.006344	0.007209	0.018488	0.023236	0.016281	1.08749	0.728678	1.83927	2.37775	1.3208	0.300041	69.7756	68.6476	71.4888	6.22361	6.66367	5.78355	19318094	16069935
ENSG00000128050	PAICS	Other	0	4	3373	1320	0.023125	0.014394	0.005303	0.715455	0.264848	22139	0.393761	0.024453	0.008943	0.151471	0.005371	0.007866	0.095588	0.005667	0.006737	0.038127	0.006023	0.005431	1.18139	-0.758158	1.60475	3.15239	0.055034	0.455413	53.5533	42.9618	44.3626	7.74022	7.86386	7.61658	57009481	6154607
ENSG00000128165	ADM2	Other	0	22	4246	525	0.080546	0.069841	0.027937	0.638984	0.263238	609	0.674877	0.065681	0.011494	0.15	0.001757	0.001642	0	0.001757	0.0005		0.011599	0.001123	0.191883	1.29415				0.225795	73.1343	73.8636	78.0139	4.86275	4.86779	4.8577	422127	36439305
ENSG00000128218	VPREB3	Other	0	22	659	363	0.054628	0.062672	0.029614	0.643113	0.264601	1139	0.553415	0.02627	0.00878	0.167106	0.004508	0.002627	0.033333	0.001799	0.004133	0.004524	0.013372	0.003246	0.401896	0.031968	1.85125	2.55031	1.16549	0.278369	71.3555	74.9036	77.4102	3.43372	3.37375	3.49369	22425755	9595755
ENSG00000128228	SDF2L1	Other	0	22	874	660	0.173913	0.112121	0.078788	0.598788	0.210303	1173	0.601876	0.071611	0.008525	0.095238	0.001837	0.005968	0	0.006428	0.00393	0.004092	0.011778	0.003849	0.940228	1.14303	1.84009	2.89821	0.780344	0.353484	72.1719	73.0268	76.6457	6.05964	6.46569	5.6536	20327565	7497565
ENSG00000128254	C22orf24	Other	0	22	1247	477	0.048115	0.016771	0.016771	0.714465	0.251992	10557	0.52641	0.053482	0.01544	0.161173	0.007205	0.008315	0.070671	0.004792	0.01156	0.026753	0.007851	0.004609	0.723373	0.17879	1.27483	1.38623	1.16707	0.32218	72.9464	71.6792	72.9278	3.62067	3.59679	3.64456	19026011	17835421
ENSG00000128272	ATF4	Other	0	22	2514	1050	0.109785	0.021905	0.01619	0.709905	0.252	478	0.658996	0.142259	0.012552	0.073529	0.002439	0	0	0			0.003342	0	0	1.00307	1.03495	1.15377	0.907652	0.402387	67.8943	70.3355	70.9846	11.2454	11.1908	11.3	11444291	25417141
ENSG00000128276	RFPL3	Other	0	22	1501	890	0.046636	0.040449	0.01573	0.680599	0.263221	4743	0.477178	0.01675	0.018764	0.579001	0.00922	0.012772	0.1375	0.010647	0.015346	0.022361	0.029696	0.012808	0.914248	-0.397209	1.4777	2.33546	0.619845	0.432044	47.404	54.9226	57.3454	5.08141	5.17044	4.99238	18607422	18254010
ENSG00000128285	MCHR1	Other	0	22	2506	1074	0.064645	0.063315	0.038175	0.643575	0.254935	1210	0.532949	0.024712	0.012397	0.334435	0.004237	0.005766	0.133333	0.002534	0.00553	0.008312	0.023901	0.010073	0.624754	0.316894	0.085883	0	0.165632	0.227817	76.5578	75.6863	76.9888	3.84985	3.8537	3.846	10284528	26576904
ENSG00000128309	MPST	Other	0	22	6759	864	0.063915	0.128142	0.076224	0.575033	0.220602	3428	0.560677	0.046674	0.014002	0.2	0.004896	0.006418	0.05	0.004284	0.005748	0.010026	0.028444	0.00887	0.615626	0.647002	3.3223	5.75529	0.89677	0.330268	51.5959	63.4385	64.2942	6.77413	6.7914	6.75686	13940717	22920715
ENSG00000128310	GALR3	Other	0	22	1157	1101	0.226448	0.148047	0.084469	0.537875	0.229609	953	0.586207	0.083595	0.007345	0.05021	0.003435	0.005225	0	0.005701	0.007681	0.014885	0.009281	0.003067	0.955407	1.50701	1.33628	2.47597	0.18323	0.18468	77.251	76.1924	77.6632				13141041	23720391
ENSG00000128311	TST	Other	0	22	1797	888	0.138008	0.087838	0.042793	0.621622	0.247748	6799	0.53259	0.03347	0.013384	0.241689	0.005478	0.010863	0.131579	0.006683	0.038503	0.104667	0.024635	0.015712	1.09017	0.571069	3.3223	5.75529	0.89677	0.330268	51.2049	62.8478	63.5491	7.35614	7.01689	7.69539	13950282	22911150
ENSG00000128313	APOL5	Other	0	22	1438	1296	0.034771	0.026235	0.010802	0.698148	0.264815	10149	0.470611	0.041478	0.012612	0.166285	0.005962	0.009239	0.092417	0.00564	0.016534	0.043998	0.008525	0.006362	0.983976	-0.208719	2.25213	2.40331	2.1	0.272976	59.6788	72.3874	72.8476	3.43253	3.44649	3.41857	15241762	21619670
ENSG00000128346	C22orf23	Other	0	22	1638	648	0.058608	0.044753	0.007716	0.68642	0.261111	8484	0.497121	0.041358	0.01049	0.159597	0.004057	0.006932	0.065341	0.004412	0.017167	0.036957	0.009928	0.005953	0.8876	0.008979	1.33628	2.47597	0.18323	0.18468	77.5576	76.9185	77.3775	4.66492	4.94914	4.3807	13016884	23844548
ENSG00000128422	KRT17P1	Other	0	17	1571	1306.5	0.08275	0.057788	0.027172	0.670417	0.244623	3572	0.574188	0.024636	0.013158	0.284091	0.006315	0	0	0			0.02065	0	0	0.565893	0.926972	1.25245	0.609079	0.281102	50.0513	67.4472	71.1808				16687351	5549782
ENSG00000128482	RNF112	Other	0	17	3197	1893	0.055677	0.051241	0.022715	0.665504	0.260539	2866	0.606906	0.03488	0.006281	0.130045	0.001808	0.005232	0.06	0.003253	0.005572	0.006854	0.007867	0.005239	1.11893	0.57943	0.560663	1.10724	0.010566	0.27628	75.2893	72.7053	75.7502	4.91843	4.84358	4.99328	19258147	2978986
ENSG00000128534	LSM8	Other	0	7	1305	285	0.045977	0.042105	0.021053	0.682105	0.254737	7463	0.368189	0.024306	0.00871	0.13231	0.005631	0.008948	0.087912	0.006981	0.005188	0.01259	0.009412	0.008463	1.37989	-0.923868	0.225376	0.222594	0.230941	0.742028	31.4339	19.7692	17.5693	9.54439	9.48439	9.60439	41205706	58057445
ENSG00000128590	DJB9	Other	0	7	2371	666	0.02868	0.018018	0.003003	0.714414	0.264565	2563	0.370327	0.038941	0.008974	0.130254	0.00406	0.009346	0.07	0.006888	0.006577	0.011296	0.005247	0.006182	1.39885	-0.688321	0.793652	1.36234	0.221803	0.689321	55.4334	41.529	42.0979	9.48514	9.6002	9.37008	50821363	48441788
ENSG00000128594	LRRC4	Other	0	7	3707	1956	0.046399	0.047546	0.023006	0.669223	0.260225	172	0.622093	0.139535	0	0	0	0.011628	0	0.013514	0.00185	0.000636	0	0.009044		-0.009771	0.662831	1.32566	0	0.419587	60.7797	64.536	63.5068	6.41655	6.993	5.8401	31365125	67898026
ENSG00000128602	SMO	Other	0	7	3733	2358	0.088937	0.067854	0.034775	0.641137	0.256234	20863	0.469813	0.029423	0.015051	0.278569	0.007062	0.010604	0.121753	0.007234	0.008332	0.019641	0.02343	0.0129	0.946328	-0.083236	0.94106	1.88212	0	0.33002	76.4727	67.1359	65.708				30193141	69070010
ENSG00000128604	IRF5	Other	0	7	2907	1508.25	0.0516	0.045251	0.015084	0.672269	0.267396	9145	0.553898	0.045514	0.008201	0.110517	0.003322	0.009146	0.100478	0.004791	0.006448	0.01394	0.007235	0.007768	1.49798	0.478369	0.94106	1.88212	0	0.33002	73.9342	73.1892	74.2392	3.89385	3.81222	3.97548	30450149	68813002
ENSG00000128617	OPN1SW	Mendelian	1	7	1101	1041	0.059946	0.042267	0.021134	0.668588	0.268012	2201	0.465064	0.023593	0.011358	0.38514	0.002327	0.011343	0.115385	0.008829	0.006806	0.010496	0.017834	0.01078	1.34136	-0.321522	0.94106	1.88212	0	0.33002	74.74	76.6286	77.1604	4.4351	4.37483	4.49537	30619989	68643162	1	0
ENSG00000128626	MRPS12	Other	0	19	1321	411	0.109008	0.090024	0.03163	0.615085	0.26326	987	0.502528	0.050556	0.013171	0.140284	0.006403	0.004044	0.04	0.00213	0.017982	0.031083	0.016567	0.004911	0.412451	0.702724	1.83927	2.37775	1.3208	0.300041	71.9482	69.9232	71.4388	5.60766	5.42781	5.78752	19697309	15690720
ENSG00000128694	OSGEPL1	Other	0	2	2388	1311	0.022613	0.009153	0.001526	0.718535	0.270786	14131	0.39022	0.020493	0.011393	0.221002	0.007008	0.008763	0.103448	0.006782	0.005815	0.009762	0.007058	0.00582	1.03304	-0.910419	0.443154	0.899312	0.006424	0.454035	46.8825	64.8922	63.2536	8.30521	8.24237	8.36806	52623249	97138002
ENSG00000128710	HOXD10	Mendelian	1	2	1803	1017	0.0599	0.051131	0.029499	0.683579	0.235792	1360	0.523636	0.053818	0.008824	0.05465	0.006217	0.010909	0.054054	0.008455	0.003906	0.007218	0.007044	0.008544	1.66066	0.323318	1.3511	1.83081	0.871394	0.779921	69.8397	39.4712	44.302	6.92926	6.6324	7.22612	66259823	83501428	1	0
ENSG00000128713	HOXD11	Other	0	2	1463	830	0.198223	0.129317	0.091566	0.574618	0.204498	753	0.609091	0.101299	0.014608	0.1311	0.001478	0.003896	0.012821	0.00289	0.003158	0.000752	0.017803	0.003319	0.358235	1.59722	1.3511	1.83081	0.871394	0.779921	69.7215	39.8441	44.4739	3.83964	3.81459	3.86468	66269703	83491548
ENSG00000128714	HOXD13	Mendelian	1	2	2327	1014	0.09884	0.107495	0.080868	0.6	0.211637	806	0.436881	0.044554	0.009926	0.139234	0.003896	0.011139	0.055556	0.009067	0.006197	0.009831	0.017304	0.011412	1.50734	0.055148	1.3511	1.83081	0.871394	0.779921	69.3209	40.4316	44.6235	3.63585	3.75109	3.52061	66283804	83477447	1	0
ENSG00000128802	GDF2	Other	0	10	1936	1284	0.066116	0.042835	0.030374	0.679595	0.247196	1826	0.441402	0.013143	0.014239	0.5	0.007769	0.010953	0.291667	0.007214	0.012526	0.030541	0.026697	0.017396	1.03322	-0.09682	0.666883	1.22407	0.111437	0.443898	37.9173	69.6226	70.3252	3.25859	3.20967	3.3075	48034978	7600037
ENSG00000128891	C15orf57	Other	0	15	1718	565.5	0.039581	0.017683	0.008842	0.710875	0.262599	10219	0.418661	0.026771	0.011547	0.248564	0.005027	0.010357	0.153285	0.006425	0.016952	0.056793	0.007969	0.007278	1.2047	-0.65474	0.702835	0.346548	1.06233	0.177756	72.8198	74.923	76.2061	4.29461	4.02937	4.55985	38638568	21878568
ENSG00000128917	DLL4	Other	0	15	3383	2274	0.096364	0.080915	0.037819	0.640281	0.240985	6259	0.556912	0.041852	0.009107	0.122161	0.004169	0.007768	0.064394	0.005295	0.008977	0.03105	0.012554	0.0086	1.1457	0.600893	0.094288	0.188575	0	0.202559	76.7399	75.526	76.6283	3.64232	3.54803	3.73662	39013684	22253684
ENSG00000128944	C15orf23	Other	0	15	1459	945	0.045236	0.044444	0.02328	0.686772	0.245503	9807	0.446234	0.028336	0.009789	0.194324	0.004408	0.010906	0.161871	0.006504	0.013159	0.0309	0.011664	0.011661	1.49648	-0.512349	0.702835	0.346548	1.06233	0.177756	75.7066	76.7944	76.6544	7.64778	7.75052	7.54505	38467963	21707963
ENSG00000128951	DUT	GWAS	2	15	2146	750	0.06617	0.104	0.056	0.598267	0.241733	9784	0.379233	0.01938	0.008279	0.179313	0.004899	0.007854	0.094737	0.006137	0.007288	0.011146	0.021579	0.013524	1.27425	-0.780693	1.55384	1.48164	1.61604	0.37687	72.1234	72.1911	74.6923	10.2076	10.364	10.0512	46416887	29656887
ENSG00000128965	CHAC1	Other	0	15	1506	595.5	0.073041	0.081444	0.049538	0.629555	0.239463	1516	0.51117	0.032852	0.007256	0.120475	0.00341	0.007884	0.04	0.006793	0.006298	0.018766	0.011959	0.007535	1.45951	0.356443	0.094288	0.188575	0	0.202559	76.3944	75.5467	76.2712	3.71492	3.88998	3.53986	39034474	22274474
ENSG00000128989	AC025917.8-2	Other	0	15	5162	333	0.01976	0.036036	0.024024	0.697297	0.242643	16581	0.381829	0.020337	0.013932	0.269864	0.008619	0.01089	0.106509	0.008906	0.008568	0.020497	0.015735	0.010048	1.04998	-0.918831	0.287347	0.369374	0.195054	0.327264	66.9099	74.1345	74.9404	9.64368	9.86428	9.42309	49701301	33877614
ENSG00000129007	CALML4	Other	0	15	4634	390	0.026759	0.042308	0.024359	0.68859	0.244744	10740	0.527249	0.029152	0.015177	0.287452	0.007001	0.009563	0.124204	0.00612	0.008465	0.014275	0.016982	0.009469	0.846317	-0.158961	2.41543	3.4233	1.40404	0.449213	73.6045	70.7345	69.7863	4.32516	4.31267	4.33765	34061115	49517800
ENSG00000129009	ISLR	Other	0	15	2474	1281	0.065481	0.060109	0.038251	0.642467	0.259173	678	0.622419	0.056047	0.011799	0.157895	0.003125	0.007375	0.078947	0.003125	0.013554	0.017663	0.011499	0.006753	0.83949	0.586823	1.14672	1.63237	0.654104	0.223228	66.0542	73.8644	74.2498	7.80641	7.10114	8.51168	28084225	55494690
ENSG00000129028	THAP10	Other	0	15	2034	768	0.054081	0.06901	0.02474	0.647656	0.258594	9008	0.351244	0.013709	0.005662	0.178148	0.003264	0.007076	0.137097	0.005268	0.002805	0.004788	0.014408	0.012873	1.67867	-0.927866	2.55916	3.69248	1.42194	0.321063	53.6011	80.6153	77.1977	8.25047	8.35541	8.14553	31372640	52206275
ENSG00000129055	APC13	Other	0	3	1170	219	0.020513	0.013699	0.004566	0.7379	0.243836	7100	0.44121	0.033193	0.008732	0.123054	0.004807	0.009705	0.084746	0.007128	0.003458	0.003946	0.005233	0.006421	1.49273	-0.357614	1.13449	1.2311	1.02866	0.35689	66.4453	77.6027	77.2234	6.75916	6.73588	6.78243	63818448	43645835
ENSG00000129071	MBD4	Other	0	3	2470	1260	0.040486	0.028175	0.009921	0.701825	0.260079	6588	0.383612	0.011836	0.0085	0.307786	0.004915	0.008498	0.102564	0.007371	0.041928	0.091521	0.012122	0.008063	1.34278	-0.796119	0.849539	1.27848	0.420604	0.258366	69.9168	74.8002	76.0576	7.34543	7.39737	7.2935	68864815	38599468
ENSG00000129128	SPCS3	Other	0	4	654	537	0.119266	0.048417	0.037244	0.665549	0.24879	7701	0.373363	0.03294	0.012855	0.165569	0.007654	0.010115	0.066929	0.00818	0.023431	0.03323	0.01311	0.008685	1.05689	-0.653097	1.78973	2.90932	0.670141	0.595965	30.6056	74.3064	72.1417	7.34237	7.27379	7.41094	13790755	126627434
ENSG00000129152	MYOD1	Other	0	11	1803	957	0.189684	0.151515	0.099269	0.554232	0.194984	761	0.59633	0.102228	0.011827	0.064271	0.005855	0.003932	0.025641	0.00146	0.032627	0.046679	0.012983	0.004694	0.446554	1.56809	1.88471	3.1882	0.587683	0.524311	48.8368	46.0958	46.6353	3.40947	3.44652	3.37241	17698968	35251813
ENSG00000129170	CSRP3	Mendelian	1	11	1353	579	0.047302	0.043178	0.029361	0.682902	0.24456	18543	0.434256	0.016175	0.012565	0.353416	0.006962	0.012104	0.201987	0.008983	0.019815	0.060463	0.020014	0.014856	1.2939	-0.712548	4.74312	7.75912	1.72761	0.416831	37.6121	55.6689	55.0233	3.34924	3.3731	3.32539	19170165	33780616	1	2
ENSG00000129173	E2F8	Other	0	11	3728	2598	0.037017	0.026366	0.01251	0.697498	0.263626	14003	0.415694	0.035745	0.01364	0.151838	0.008517	0.009755	0.083665	0.007015	0.005924	0.015637	0.009944	0.007099	0.960623	-0.533188	4.74312	7.75912	1.72761	0.416831	36.5958	56.6724	55.6923	5.50358	5.801	5.20616	19211079	33739702
ENSG00000129197	RPAIN	Other	0	17	1550	468	0.064516	0.03547	0.013248	0.707179	0.244103	11666	0.44626	0.024645	0.011229	0.233038	0.005625	0.009242	0.121528	0.006405	0.003223	0.005377	0.012244	0.00884	1.10546	-0.478389	3.68543	3.68807	3.68606	0.552559	59.8912	63.9245	69.7792	6.49381	6.60278	6.38484	5270302	16966831
ENSG00000129221	AIPL1	Mendelian	1	17	2970	1026	0.062626	0.062378	0.034438	0.663678	0.239506	8426	0.495995	0.034865	0.016141	0.241687	0.007993	0.012956	0.179054	0.006956	0.009247	0.021071	0.020381	0.015786	1.07821	0.011738	3.55657	4.3045	2.81322	0.381693	54.6604	53.147	53.2764	3.91672	3.90682	3.92662	6273513	15963620	0	0
ENSG00000129226	CD68	Other	0	17	1855	973.5	0.042049	0.026194	0.015922	0.676323	0.281561	769	0.569571	0.03381	0.010403	0.192308	0.004038	0.003901	0.115385	0	0.002333	0.003175	0.007768	0.003022	0.503694	0.372123	1.4277	1.48552	1.36531	0.230807	76.0499	74.7653	74.2404	4.02999	4.02661	4.03337	7424840	14812293
ENSG00000129235	TXNL5	Other	0	17	2075	366	0.045301	0.046448	0.030055	0.679235	0.244262	1560	0.405751	0.034505	0.010256	0.111467	0.006639	0.004473	0.018519	0.003971	0.019429	0.029273	0.009687	0.003557	0.585765	-0.105554	3.55657	4.3045	2.81322	0.381693	56.5622	50.0259	48.3114	9.33334	9.47645	9.19022	6486765	15750368
ENSG00000129255	MPDU1	Other	0	17	1617	657.75	0.044527	0.034588	0.026226	0.66279	0.276397	3053	0.521881	0.043762	0.007206	0.089816	0.003425	0.003592	0.044776	0.001708	0.001434	0.001313	0.005377	0.002681	0.669618	0.588518	1.4277	1.48552	1.36531	0.230807	76.1354	74.745	74.1611	5.58125	5.56713	5.59537	7430193	14806940
ENSG00000129277	CCL4	Other	0	17	674	234	0.026706	0.024217	0.018519	0.682906	0.274359	1771	0.468397	0.01693	0.017504	0.500282	0.00919	0.007336	0.133333	0.005166	0.005306	0.006736	0.018391	0.006757	0.562953	-0.502665	1.39292	2.39893	0.392803	0.425634	42.6656	44.4384	45.0922	4.36978	4.29059	4.44896	31456555	9219422
ENSG00000129450	SIGLEC9	Other	0	19	1689	1386	0.050918	0.035354	0.020924	0.678211	0.265512	3705	0.515217	0.023162	0.014845	0.326284	0.00746	0.011312	0.151163	0.007996	0.015846	0.042539	0.016595	0.010767	1.02349	0.006228	5.44549	5.11503	5.77596	0.60965	46.9419	31.971	30.5312	3.91422	3.68829	4.14016	7488974	27899055
ENSG00000129455	KLK8	Other	0	19	1148	534	0.04878	0.039794	0.018258	0.688483	0.253464	4529	0.507367	0.031669	0.017222	0.292826	0.008209	0.012096	0.125	0.008403	0.015091	0.017199	0.017304	0.01076	0.943367	0.008975	5.44549	5.11503	5.77596	0.60965	47.2443	33.4815	32.6992	3.89565	4.05039	3.7409	7617728	27770301
ENSG00000129467	ADCY4	Other	0	14	3439	2241	0.087235	0.051986	0.025212	0.65734	0.265462	13229	0.530864	0.034628	0.012851	0.216112	0.00556	0.008055	0.067391	0.005926	0.007254	0.018337	0.014889	0.007399	0.841915	0.227114	2.3631	2.74111	1.97513	0.380315	68.9353	73.4554	75.74	5.33983	4.792	5.88765	23865756	7295756
ENSG00000129473	BCL2L2	Other	0	14	3562	576	0.030882	0.059028	0.024306	0.649653	0.267014	1390	0.537688	0.022972	0.007194	0.187905	0.002945	0.007179	0.0625	0.005878	0.051361	0.157644	0.013005	0.007508	1.34029	0.019325	2.04123	2.41497	1.66501	0.278346	70.0844	68.225	68.3826	6.97476	6.83891	7.11061	22848329	6278329
ENSG00000129484	PARP2	Other	0	14	1886	1746	0.034995	0.026919	0.007446	0.711684	0.253952	12301	0.418252	0.021767	0.010243	0.201675	0.005983	0.009271	0.125926	0.006675	0.007844	0.013152	0.009687	0.008141	1.21574	-0.63956	1.04579	1.15856	0.934718	0.641513	72.3694	60.6556	61.6648	9.01782	9.16707	8.86857	19888757	3318757
ENSG00000129521	EGLN3	Other	0	14	2722	868.5	0.063924	0.078872	0.043178	0.634542	0.243408	24103	0.41289	0.022285	0.01116	0.242027	0.005898	0.010604	0.154275	0.007329	0.01	0.049101	0.022832	0.016819	1.27621	-0.734019	3.12013	4.67461	1.57815	0.505709	44.3756	41.412	43.5369	5.98807	6.42012	5.55601	33476603	16906603
ENSG00000129538	RSE1	Other	0	14	902	465	0.044346	0.043011	0.008602	0.686882	0.261505	617	0.48871	0.025806	0.025932	0.439627	0.014973	0.004839	0	0.004967	0.0008	0.00052	0.029193	0.003412	0.250628	-0.217332	6.989	9.75109	4.2285	0.405807	60.3658	44.6816	42.8834	7.48744	7.24228	7.7326	20340115	3770115
ENSG00000129562	DAD1	Other	0	14	684	336	0.067251	0.059524	0.041667	0.63631	0.2625	23555	0.41747	0.023942	0.015326	0.301437	0.008308	0.012183	0.14841	0.008841	0.02464	0.040957	0.023229	0.01446	1.06772	-0.683375	2.04123	2.41497	1.66501	0.278346	55.2388	65.9072	69.2343	10.2392	10.1562	10.3223	22115808	5545808
ENSG00000129596	CDO1	Other	0	5	1610	597	0.053416	0.031826	0.018425	0.706533	0.243216	10353	0.390851	0.023355	0.010335	0.190248	0.006033	0.011774	0.119835	0.00919	0.022773	0.077166	0.010317	0.010307	1.53015	-0.740542	2.00126	3.39469	0.602686	0.76063	65.8008	57.7251	56.4062	8.81131	8.71665	8.90596	65683548	67232920
ENSG00000129654	FOXJ1	Other	0	17	2621	1260	0.117512	0.088095	0.062698	0.62127	0.227937	2317	0.614359	0.065348	0.009927	0.118881	0.002309	0.009028	0.065789	0.00506	0.051264	0.13088	0.011907	0.008939	1.22164	1.50773	1.44024	1.61522	1.26958	0.188779	76.5476	74.0087	75.4531	3.89846	3.97083	3.82609	7128249	49409360
ENSG00000129696	C8orf41	Other	0	8	2505	1521	0.050299	0.034188	0.015779	0.682709	0.267324	11856	0.422864	0.027195	0.01417	0.201599	0.00893	0.01024	0.145062	0.006471	0.013706	0.057455	0.012989	0.009377	0.970658	-0.565385	0.305431	0.607926	0.0027	0.655905	57.5399	53.9814	57.2821	8.82878	8.87181	8.78575	33482989	11975063
ENSG00000129968	FAM108A4	Other	0	19	1691	1003.5	0.17741	0.104634	0.072745	0.599402	0.223219	6819	0.641623	0.0785	0.017891	0.145714	0.007002	0.008202	0.057836	0.003973	0.040149	0.115207	0.019444	0.008433	0.615731	1.47426	4.69681	0.401963	8.98837	0.216658	74.5229	72.9549	77.3662	4.68382	4.73018	4.63745	1832235	26591387
ENSG00000130055	GDPD2	Other	0	23	2165	1614	0.042494	0.035316	0.011772	0.681908	0.271004	8052	0.504149	0.014613	0.007079	0.246465	0.003529	0	0	0			0.011111	0	0	-0.086858	0.706018	0.706018	0	0	63.5107	53.6604	56.1565	5.59965	6.73928	4.46001	69564835	9466098
ENSG00000130066	SAT1	Other	0	23	1664	456.6	0.049279	0.031975	0.019711	0.706176	0.242138	1370	0.440876	0.042336	0.00438	0.034483	0.003049	0	0	0			0.003256	0	0	-0.292509	2.21904	2.21904	0	0	75.4425	74.115	73.1996	9.50514	9.61156	9.39872	23712727	36386010
ENSG00000130182	ZSCAN10	Other	0	16	2463	2172	0.148599	0.108656	0.048803	0.602855	0.239687	1501	0.542553	0.042553	0.017322	0.234843	0.007654	0.007314	0.078125	0.004167	0.004978	0.007185	0.030131	0.011001	0.567136	1.07985	1.54876	0.399008	2.69482	0.218405	77.6832	70.9997	75.501	3.27564	3.31862	3.23267	3080879	32962423
ENSG00000130222	GADD45G	Other	0	9	1315	447	0.179468	0.105145	0.085011	0.608501	0.201342	221	0.701357	0.171946	0.004525	0.026316	0	0.004525	0	0.005464	0.03065		0.002767	0.003325	1.34318	1.89295	3.12171	3.21464	3.03858	0.624902	62.1213	36.3543	36.8417	7.18738	6.28458	8.09019	48862737	42803016
ENSG00000130303	BST2	Other	0	19	961	537	0.068678	0.048417	0.029795	0.670391	0.251397	1667	0.590183	0.042578	0.010798	0.1268	0.005639	0	0	0			0.00992	0	0	0.570226	3.54408	5.90521	1.19578	0.220076	73.3829	71.1802	72.0235	7.86027	8.19252	7.52801	17376075	11047547
ENSG00000130312	MRPL34	Other	0	19	968	273	0.115702	0.113553	0.047619	0.6	0.238828	208	0.644231	0.134615	0.004808	0.035714	0	0	0	0			0.004055	0	0	1.00896	3.54408	5.90521	1.19578	0.220076	76.1569	73.0046	75.131	7.08937	6.87277	7.30597	17278064	11145558
ENSG00000130427	EPO	Other	0	7	1328	576	0.081325	0.052083	0.020833	0.654514	0.272569	1556	0.550605	0.042011	0.006427	0.107083	0.002013	0.007002	0.030303	0.00598	0.01068	0.013393	0.006894	0.005492	1.46339	0.81131	0.951867	1.74718	0.156557	0.274902	72.9514	70.5414	73.4344				58663616	40599535
ENSG00000130489	SCO2	Mendelian	1	22	1019	795	0.109912	0.062893	0.020126	0.64805	0.268931	1004	0.625369	0.102262	0.015936	0.107139	0.005547	0.007866	0	0.008762	0.105994	0.192378	0.010333	0.005678	0.663007	2.00246				0.225795	72.5152	72.7332	76.8392	7.22921	7.42975	7.02866	381550	36479882	0	0
ENSG00000130513	GDF15	Other	0	19	1200	921	0.171667	0.134636	0.073833	0.57329	0.218241	1817	0.525563	0.041781	0.009356	0.131724	0.00402	0.005498	0.013158	0.005164	0.006026	0.005297	0.02004	0.004732	0.789239	0.58289	1.43733	2.42319	0.451469	0.198205	74.2662	72.0279	77.6698	3.84545	3.8619	3.82902	18359477	10064145
ENSG00000130545	CRB3	Other	0	19	1101	361.5	0.092643	0.077455	0.030429	0.624343	0.267773	1859	0.588204	0.055764	0.018289	0.192928	0.007976	0.010724	0.057692	0.00795	0.0133	0.034089	0.019923	0.009432	0.787566	0.743631	3.61829	4.82978	2.40652	0.312343	64.6516	62.3965	63.1694	4.47279	4.55262	4.39295	6416742	22006880
ENSG00000130612	AC008537.5-1	Other	0	19	2511	435	0.033453	0.043678	0.016092	0.656552	0.283678	7123	0.438511	0.021194	0.014601	0.357707	0.007172	0.010318	0.138158	0.00755	0.008439	0.016646	0.020332	0.010991	0.949197	-0.59965	1.79648	2.6231	0.958634	0.342416	66.8156	69.3867	70.7906				17718239	17669790
ENSG00000130684	ZNF337	Other	0	20	3688	2138	0.027115	0.026193	0.00343	0.703648	0.266729	18875	0.413977	0.023348	0.010066	0.190609	0.00575	0.009667	0.133484	0.006707	0.010718	0.026283	0.009039	0.008215	1.28987	-0.720733	0.069655	0.085762	0.035699	0.493996	58.694	60.9908	61.5089	7.11096	7.13503	7.08688	25614160	1536239
ENSG00000130713	EXOSC2	Other	0	9	1985	830.25	0.042317	0.037338	0.015658	0.687383	0.259621	9051	0.474234	0.031865	0.01138	0.162964	0.006391	0.00868	0.110345	0.005334	0.007088	0.011441	0.010478	0.007787	1.02455	-0.352961	1.66426	1.70415	1.62545	0.234941	70.7698	70.8366	70.881	5.8427	5.91793	5.76747	7708722	83957031
ENSG00000130724	CHMP2A	Other	0	19	1030	663	0.106796	0.058824	0.010558	0.682655	0.247964	2505	0.529925	0.034086	0.014371	0.245941	0.006199	0.007134	0.034884	0.006155	0.003251	0.003897	0.018699	0.006254	0.6668	0.299874				0.493071	72.7816	68.0775	72.0921	8.69027	8.81278	8.56777	55129	35332900
ENSG00000130733	YIPF2	Other	0	19	1576	945	0.090102	0.05291	0.033862	0.654603	0.258624	4332	0.574954	0.053044	0.011311	0.121852	0.005119	0.010839	0.095652	0.006089	0.004353	0.00858	0.009798	0.009047	1.28717	0.728746	1.45236	2.19527	0.706811	0.206406	77.9824	72.9551	78.8608	6.55368	6.62627	6.48109	10897401	17526221
ENSG00000130755	GMFG	Other	0	19	566	423	0.045936	0.044917	0.016548	0.684161	0.254374	7048	0.501202	0.033376	0.009932	0.165794	0.00455	0.007354	0.101695	0.004097	0.016059	0.034576	0.01056	0.007371	0.994548	-0.083819	1.83927	2.37775	1.3208	0.300041	71.5881	69.2443	72.1608	6.78997	6.3353	7.24463	19296983	16091046
ENSG00000130770	ATPIF1	Other	0	1	562	262.5	0.11032	0.112381	0.059048	0.615238	0.213333	1437	0.506611	0.051496	0.009047	0.081081	0.005136	0.010438	0.027027	0.009538	0.034383	0.100817	0.012272	0.008905	1.54983	0.268439	0.466729	0.659222	0.274236	0.201181	74.8231	74.7802	75.5877	8.7791	8.7435	8.8147	28436197	93920760
ENSG00000130803	ZNF317	Other	0	19	4056	1734	0.076923	0.062284	0.042676	0.661015	0.234025	18877	0.432361	0.022362	0.017058	0.35061	0.009428	0.012974	0.20283	0.008631	0.023845	0.066036	0.02807	0.018338	1.02161	-0.567304	1.81119	2.74495	0.883419	0.535153	39.5283	32.1987	33.5927	5.59606	5.50776	5.68435	9123581	19300041
ENSG00000130810	PPAN	Other	0	19	1660	1350	0.127711	0.08716	0.033333	0.632642	0.246864	3258	0.557392	0.059382	0.017802	0.165404	0.008484	0.008877	0.082474	0.00423	0.007262	0.014265	0.019784	0.009865	0.669742	0.885075	1.45236	2.19527	0.706811	0.206406	73.2224	74.4499	75.6679	5.78924	5.94433	5.63415	10080507	18343115
ENSG00000130811	EIF3G	Other	0	19	1127	957	0.1189	0.0721	0.040752	0.648903	0.238245	3725	0.589215	0.069257	0.016913	0.155049	0.006634	0.008988	0.045802	0.006248	0.003993	0.006324	0.015484	0.007357	0.713779	0.883202	1.45236	2.19527	0.706811	0.206406	73.5881	74.6409	76.0405	9.10209	9.30474	8.89944	10089144	18334478
ENSG00000131002	CYorf15B	Other	0	24	6837	540	0.005851	0.011111	0.003704	0.728148	0.257037	6427	0.333435	0.008888	0.012914	0.595237	0.007692	0	0	0			0.012215	0	0	-1.37507				0							20220405	7961827
ENSG00000131015	ULBP2	Other	0	6	1344	735	0.032738	0.02585	0.014966	0.690884	0.268299	5871	0.542891	0.029217	0.021291	0.373107	0.010703	0	0	0			0.017039	0	0	-0.182719	1.23797	1.92876	0.541322	0.294193	63.0272	68.4954	69.1739	3.88467	3.85728	3.91207	20591548	89870319
ENSG00000131019	ULBP3	Other	0	6	966	729	0.057971	0.038409	0.024691	0.686145	0.250754	4968	0.544779	0.025703	0.020129	0.422894	0.009504	0.012249	0.132812	0.009068	0.018192	0.060195	0.022764	0.011323	0.817368	0.218468	1.23797	1.92876	0.541322	0.294193	50.8093	60.4424	60.6445	3.34505	3.30344	3.38667	20471041	89990826
ENSG00000131068	DEFB118	Other	0	20	1135	366	0.015859	0.019126	0.008197	0.704918	0.26776	4142	0.41972	0.022662	0.014003	0.276996	0.007905	0.010849	0.085106	0.009127	0.012433	0.02681	0.01087	0.008061	1.04062	-0.825976	0.123891	0.22618	0.02406	0.342766	55.6052	67.7014	68.724	3.09428	3.06384	3.12471	29422723	2272324
ENSG00000131097	HIGD1B	Other	0	17	618	294	0.042071	0.05102	0.017007	0.678912	0.253061	1944	0.519033	0.031893	0.008745	0.177419	0.003188	0.011831	0.129032	0.00797	0.025642	0.053772	0.011216	0.011994	1.81725	-0.010574	0.815851	1.57	0.071702	0.195669	78.8949	72.68	78.2969	4.47478	3.98659	4.96297	38492657	18044952
ENSG00000131143	COX4I1	Other	0	16	802	504	0.124688	0.051587	0.031746	0.689683	0.226984	6607	0.482983	0.052337	0.015287	0.161948	0.007187	0.013311	0.092486	0.008939	0.005587	0.007507	0.013311	0.010936	1.16959	0.128941	3.23284	3.56005	2.89909	0.336909	73.3814	71.0868	74.2501	9.13157	9.15428	9.10885	4432851	48351101
ENSG00000131187	F12	Mendelian	1	5	2049	1842	0.140556	0.092834	0.055917	0.621498	0.22975	5386	0.552524	0.053452	0.008169	0.093785	0.003335	0.008723	0.055556	0.006078	0.008204	0.013056	0.010779	0.008935	1.43423	0.610072	1.80706	1.97488	1.63924	0.25561	76.987	74.3177	76.4616	3.86795	3.96478	3.77113	4092401	128824067	0	0
ENSG00000131238	PPT1	Mendelian	1	1	2438	668.25	0.039377	0.032174	0.016461	0.69884	0.252525	22075	0.437099	0.023571	0.012276	0.232546	0.006959	0.008625	0.113027	0.006104	0.007354	0.018129	0.012345	0.007902	0.943637	-0.644015	2.13212	3.44404	0.823418	0.356201	62.0577	71.2429	68.4296	9.69974	9.68054	9.71894	40323263	82033694	0	0
ENSG00000131462	TUBG1	Other	0	17	1606	1350	0.083437	0.055556	0.025926	0.664296	0.254222	3948	0.511905	0.037994	0.009119	0.173333	0.002633	0.006586	0.1	0.002896	0.003954	0.00778	0.011379	0.00748	0.970077	0.311404	0.579824	0.787415	0.365074	0.168416	77.4411	75.6431	78.1293	7.4238	7.73587	7.11172	38017996	15780863
ENSG00000131470	PSMC3IP	Other	0	17	1437	609	0.055672	0.035304	0.022167	0.707225	0.235304	4034	0.482011	0.030557	0.008924	0.113575	0.005626	0.009118	0.08871	0.006609	0.004338	0.00637	0.007988	0.007806	1.37233	-0.078205	1.14867	1.6043	0.699412	0.18878	78.3752	75.4252	78.3811	9.48739	9.5398	9.43498	37980628	15743495
ENSG00000131475	VPS25	Other	0	17	1100	525	0.056364	0.059048	0.032381	0.675048	0.233524	5054	0.481138	0.024886	0.010882	0.270322	0.004261	0.00553	0.039683	0.004659	0.005406	0.008377	0.018838	0.005488	0.682587	-0.115357	0.579824	0.787415	0.365074	0.168416	70.6514	76.0737	75.9068	8.23366	8.28199	8.18534	38182061	15944928
ENSG00000131477	RAMP2	Other	0	17	792	522	0.075758	0.051724	0.024904	0.658238	0.265134	1063	0.623706	0.073377	0.006585	0.064103	0.00203	0.003763	0.025641	0.00203	0.00095	0.00052	0.004652	0.002663	0.767533	1.28898	0.579824	0.787415	0.365074	0.168416	70.9652	76.1364	76.034	7.07248	6.92518	7.21978	38167658	15930525
ENSG00000131480	AOC2	Other	0	17	2663	2265	0.045813	0.037528	0.011921	0.674614	0.275938	3412	0.505651	0.022023	0.01524	0.38594	0.006893	0.008693	0.092105	0.006815	0.004956	0.007143	0.019133	0.008054	0.766156	-0.048448	0.579824	0.787415	0.365074	0.168416	70.6774	74.9095	75.5831	4.19426	4.33017	4.05836	38253191	16016058
ENSG00000131495	NDUFA2	Other	0	5	585	294	0.092308	0.098639	0.05102	0.618367	0.231973	1696	0.470831	0.053035	0.011792	0.122294	0.005604	0.011196	0.066667	0.00809	0.003977	0.008463	0.015528	0.011578	1.27527	-0.040624	0.547696	0.72776	0.367631	0.54498	63.5682	66.7869	67.5415	7.38716	7.42762	7.3467	40851583	92064885
ENSG00000131669	NINJ1	Other	0	9	1272	453	0.089623	0.075055	0.07064	0.625166	0.229139	11464	0.592847	0.048268	0.011165	0.137346	0.004766	0.010504	0.089928	0.006476	0.019656	0.054519	0.013288	0.010798	1.26367	0.769054	0.766141	0.50468	1.0276	0.445768	64.224	42.1536	45.6688	6.7751	6.72752	6.82269	45343256	46322497
ENSG00000131738	KRT33B	Other	0	17	1602	1210.5	0.071161	0.060306	0.023957	0.66741	0.248327	4694	0.418085	0.013617	0.019173	0.547574	0.011879	0.009787	0.1875	0.007334	0.003534	0.004658	0.04095	0.016202	0.68564	-0.546479	0.92863	1.30282	0.549616	0.332776	35.4612	74.3687	77.7412	3.58826	3.52628	3.65025	36776427	14539294
ENSG00000131779	PEX11B	Other	0	1	1610	774	0.038509	0.049096	0.007752	0.653747	0.289406	5731	0.443283	0.031016	0.007852	0.185652	0.002161	0.006621	0.08427	0.004136	0.008823	0.020752	0.010527	0.006841	1.13266	-0.423214	0.010775	0.015206	0.006445	0.319991	72.0942	74.8134	76.5909	9.72411	9.78619	9.66202	103018305	21874457
ENSG00000131795	RBM8A	Other	0	1	2792	517.5	0.034384	0.085024	0.034783	0.642319	0.237874	1020	0.44902	0.04902	0.014706	0.08	0.01134	0.005882	0.02	0.005155	0.017731	0.039341	0.014086	0.005011	0.537273	-0.415368	0.010775	0.015206	0.006445	0.319991	72.5653	74.9065	76.896	8.02953	8.11012	7.94895	103028824	21863938
ENSG00000131808	FSHB	Other	0	11	1920	384	0.013542	0.018229	0.007812	0.718229	0.255729	2325	0.328031	0.007739	0.010753	0.444636	0.007369	0.007739	0.277778	0.005633	0.006819	0.022523	0.013398	0.009109	0.966676	-1.07482	0.94	0.74	1.14	0.839173	52.563	18.9948	15.5115	3.42381	3.44538	3.40224	30211261	22739520
ENSG00000131849	ZNF132	Other	0	19	3157	1648.5	0.030409	0.013042	0.003943	0.717986	0.265029	4236	0.474477	0.018349	0.011095	0.270184	0.006253	0.00988	0.217949	0.005991	0.018646	0.040756	0.008013	0.007144	1.19606	-0.396649				0.493071	75.235	71.9009	74.8906	6.14011	6.18506	6.09515	171954	35216075
ENSG00000131871	AC023024.6	Other	0	15	1292	558	0.074303	0.062724	0.026882	0.663082	0.247312	5186	0.436189	0.036574	0.013305	0.210892	0.005804	0.013667	0.115789	0.00979	0.010447	0.031618	0.017077	0.013754	1.37972	-0.407535	2.29133	0.572831	4.01351	0.33622	71.1631	68.2992	70.6022	8.68197	8.34113	9.02282	706935	82871980
ENSG00000131885	AL353997.5	Other	0	17	1314	1308	0.086758	0.058869	0.028287	0.670489	0.242355	3604	0.574557	0.022727	0.015538	0.354051	0.007666	0	0	0			0.025982	0	0	0.571087	0.740718	1.43688	0.033416	0.266404	60.7127	68.0234	68.6304				18273426	3963707
ENSG00000131910	NR0B2	Other	0	1	1160	768	0.039655	0.044271	0.013021	0.659635	0.283073	1320	0.484871	0.019667	0.003788	0.115559	0.001546	0.004539	0.076923	0.003086	0.001905	0.001044	0.006135	0.005441	1.60938	0.100619	0.605629	0.641876	0.564708	0.204626	76.8799	75.6623	77.504	4.40098	4.34196	4.46	27111806	95245151
ENSG00000131931	THAP1	Other	0	8	2166	396	0.027701	0.034091	0.016414	0.692677	0.256818	4478	0.43153	0.048542	0.011612	0.161017	0.00399	0.010243	0.06422	0.007489	0.006015	0.016541	0.008253	0.007377	1.18476	-0.50059	0.237667	0.47302	0	0.422343	58.0811	67.295	64.5798	9.52931	9.53884	9.51977	42814303	2643749
ENSG00000131981	LGALS3	Other	0	14	1098	516	0.07286	0.030039	0.010659	0.693605	0.265698	15174	0.435111	0.028415	0.009029	0.146112	0.005019	0.009932	0.106481	0.007109	0.006394	0.022156	0.00787	0.008129	1.47762	-0.49763	1.90404	2.50461	1.30871	0.252854	71.8322	76.5699	76.2223	6.29053	6.50671	6.07436	51694861	38103724
ENSG00000132109	TRIM21	Other	0	11	1898	1422	0.026344	0.021097	0.004219	0.709705	0.264979	6839	0.450444	0.014554	0.008335	0.28131	0.004303	0.012953	0.2	0.010191	0.006687	0.018591	0.008989	0.011452	2.08748	-0.616989	1.78259	1.70034	1.86736	0.747539	27.8924	38.2906	37.2657	7.48335	7.11203	7.85466	4367118	48583663
ENSG00000132139	GAS2L2	Other	0	17	3007	1758	0.0572	0.046644	0.020478	0.669909	0.262969	5328	0.538849	0.029137	0.010886	0.199688	0.00522	0.008592	0.128205	0.005002	0.011747	0.048904	0.012811	0.009331	1.06011	0.318338	1.39292	2.39893	0.392803	0.425634	65.4836	71.0746	71.8925	3.43663	3.4098	3.46346	31099830	8862697
ENSG00000132185	FCRLA	Other	0	1	2380	767.7	0.019328	0.015371	0.009118	0.698294	0.277218	4997	0.448	0.008	0.011207	0.575345	0.006657	0.0108	0.225	0.009073	0.005736	0.007588	0.013492	0.009794	1.29444	-0.622386	1.20155	1.73771	0.671867	0.370669	51.8595	70.0302	70.1795	3.28334	3.25595	3.31073	87302644	37590118
ENSG00000132196	HSD17B7	Other	0	1	1984	567.6	0.028226	0.023608	0.008809	0.697815	0.269767	20086	0.388861	0.01411	0.014537	0.423419	0.008686	0.007502	0.172535	0.00514	0.009036	0.013654	0.016057	0.00766	0.693142	-0.999001	1.85085	1.97392	1.72284	0.709646	41.793	75.2704	76.773	8.6523	7.91775	9.38686	86211544	38681218
ENSG00000132249	DNHD1L	Other	0	11	4881	2913	0.038107	0.032269	0.006179	0.686234	0.275318	10211	0.44111	0.011143	0.013613	0.518558	0.007923	0.011338	0.192982	0.009291	0.004714	0.016208	0.02217	0.012603	1.11874	-0.470229	1.72145	0	3.44289	0.596654	66.4016	74.4539	75.8171				6519285	46431496
ENSG00000132254	ARFIP2	Other	0	11	2618	1020	0.048892	0.040196	0.010784	0.679608	0.269412	3045	0.520328	0.017705	0.009195	0.35243	0.003009	0.010492	0.092593	0.009012	0.004384	0.008402	0.016211	0.009846	1.53255	0.145984	1.72145	0	3.44289	0.596654	68.0367	74.7088	75.0263	7.27952	7.22619	7.33285	6456337	46494444
ENSG00000132259	CNGA4	Other	0	11	4187	1570.5	0.04299	0.059854	0.022286	0.663419	0.254441	5383	0.464332	0.027793	0.010775	0.160416	0.006497	0.002594	0.013333	0.002287	0.003094	0.00517	0.013912	0.002315	0.323376	-0.341708	1.72145	0	3.44289	0.596654	64.8052	59.3446	59.0622	3.23943	3.23421	3.24466	6217491	46733290
ENSG00000132275	RRP8	Other	0	11	1670	1365	0.052695	0.043956	0.008791	0.67619	0.271062	1975	0.485398	0.026183	0.008608	0.193379	0.00364	0.008056	0.076923	0.006205	0.005994	0.014079	0.010961	0.007577	1.25717	0.181872	1.72145	0	3.44289	0.596654	65.7145	73.5533	75.9059	6.86896	6.90123	6.83669	6579559	46371222
ENSG00000132283	AC009796.6	Other	0	11	3378	3327	0.062759	0.045386	0.017433	0.676225	0.260956	2536	0.517146	0.02365	0.008281	0.150059	0.004846	0.006307	0.116667	0.003633	0.030249	0.069461	0.010088	0.007752	1.02297	0.116681	1.72145	0	3.44289	0.596654	66.0011	74.0077	75.9695	3.47717	3.43672	3.51762	6546868	46403913
ENSG00000132286	FXC1	Other	0	11	2841	306	0.040127	0.081699	0.022876	0.639216	0.256209	393	0.585242	0.101781	0.002545	0.025	0	0.012723	0	0.014164	0.001832	0.001382	0.002042	0.009054	6.71592	-0.057016	1.72145	0	3.44289	0.596654	67.9001	74.7507	75.1043	9.45348	9.37802	9.52894	6460869	46489912
ENSG00000132313	MRPL35	Other	0	2	2890	532	0.020761	0.033835	0.010025	0.679449	0.276692	11341	0.40862	0.02493	0.008289	0.148552	0.004702	0.008427	0.102113	0.006032	0.008255	0.035769	0.008221	0.007553	1.36562	-0.744396	0.451088	0.902176	0	0.429922	47.9339	58.4915	60.531	8.29579	8.26107	8.33051	86287231	6902667
ENSG00000132323	ILKAP	GWAS	2	2	1454	1173	0.099037	0.056266	0.028986	0.661211	0.253538	31696	0.443733	0.029712	0.012525	0.208123	0.006536	0.01027	0.110994	0.007186	0.010396	0.03933	0.016032	0.010997	1.10138	-0.478132	2.73745	2.38987	3.09169	0.357579	63.0071	72.5372	72.9579	8.02532	8.27778	7.77287	4190720	145570531
ENSG00000132406	TMEM128	Other	0	4	1767	456	0.055461	0.025219	0.012061	0.690351	0.272368	10912	0.416225	0.022682	0.016771	0.339393	0.009283	0.011249	0.137097	0.008329	0.009275	0.025571	0.014968	0.009207	0.900979	-0.712152	1.08815	0.988359	1.19758	0.572539	56.4738	52.8768	55.6599	9.23707	9.1328	9.34134	4294520	46560354
ENSG00000132423	COQ3	Other	0	6	1335	648	0.026966	0.010802	0.007716	0.713066	0.268416	23363	0.391947	0.020793	0.009502	0.242911	0.004546	0.008948	0.139344	0.006179	0.008548	0.017203	0.005866	0.005911	1.26479	-0.880215	0.550279	1.11735	0	0.746161	73.2235	48.9401	50.821	7.46135	7.53081	7.39189	70963593	39498274
ENSG00000132432	SEC61G	Other	0	7	468	249	0.029915	0.03012	0.006024	0.697992	0.265863	6530	0.375574	0.026936	0.010873	0.125077	0.007712	0.010713	0.113636	0.007864	0.010412	0.038596	0.00915	0.008912	1.32346	-0.753198	0.485708	0.85183	0.12588	0.582185	43.0289	70.72	68.1941	11.0033	11.1557	10.8508	54790938	4767335
ENSG00000132475	H3F3B	Other	0	17	2703	405	0.051794	0.106173	0.051852	0.603951	0.238025	641	0.714509	0.218409	0.014041	0.05	0.003992	0	0	0			0.00772	0	0	0.209317	1.44024	1.61522	1.26958	0.188779	77.9655	76.1985	76.6209				7488959	49048650
ENSG00000132481	TRIM47	GWAS	2	17	2261	1911	0.137992	0.098901	0.053898	0.607849	0.239351	2147	0.637971	0.070731	0.013973	0.125116	0.005513	0.00698	0.046053	0.004006	0.009931	0.016571	0.015725	0.00699	0.670967	1.39408	1.44024	1.61522	1.26958	0.188779	75.9652	75.5129	77.6472	6.05861	5.13806	6.97916	7390696	49146913
ENSG00000132517	GPR172B	Other	0	17	2378	1341	0.042893	0.024609	0.014169	0.670843	0.29038	450	0.604444	0.026667	0.011111	0.25	0.004566	0	0	0			0.009215	0	0	0.537447	1.74695	1.57929	1.92002	0.268012	71.0808	71.7724	73.5786	4.55459	4.58649	4.52269	4878037	17359096
ENSG00000132589	FLOT2	Other	0	17	2818	1253.25	0.068133	0.060642	0.031917	0.664393	0.243048	15537	0.536507	0.033065	0.008045	0.136257	0.003661	0.007269	0.097276	0.004191	0.004446	0.010574	0.010695	0.008684	1.21361	0.218212	0.693581	1.38484	0	0.197047	79.2492	75.5732	75.7606	5.90568	6.01179	5.79956	24239660	2002527
ENSG00000132603	NIP7	Other	0	16	2184	466.5	0.042125	0.052519	0.020364	0.673312	0.253805	1280	0.490625	0.051562	0.011719	0.090909	0.007414	0.00625	0.075758	0.002471	0.010038	0.01739	0.009766	0.005643	0.716364	-0.103886	0.872778	1.26759	0.49	0.250615	74.9264	76.9648	76.2558	8.8372	8.89123	8.78317	20894476	31889476
ENSG00000132623	ANKRD5	Other	0	20	3829	2325	0.041264	0.028817	0.012473	0.700473	0.258237	17848	0.359235	0.012634	0.01143	0.319298	0.00749	0.010119	0.269912	0.006794	0.020322	0.066618	0.014448	0.012537	1.18908	-1.01195	2.60566	3.23363	1.9877	0.635236	36.1579	55.4902	54.9583	5.13057	5.21957	5.04157	9974547	17175852
ENSG00000132635	FAM113A	Other	0	20	2335	1008	0.111349	0.052579	0.018188	0.661971	0.267262	3542	0.538396	0.035008	0.005364	0.080645	0.002633	0.009034	0.064516	0.007022	0.012486	0.036506	0.005983	0.00804	2.2622	0.633879	2.83551	0.650529	5.01297	0.419587	65.8594	68.4707	69.719	5.99604	6.11312	5.87896	2766898	24383501
ENSG00000132646	PC	Other	0	20	1395	548	0.070251	0.043187	0.026156	0.681144	0.249513	10215	0.421411	0.036399	0.016349	0.185576	0.009956	0.010998	0.096257	0.007777	0.044086	0.115152	0.014796	0.009454	0.903553	-0.491144	5.0515	4.45844	5.65193	0.314173	59.1987	63.552	63.4343	9.67855	9.81579	9.54131	5049433	22100966	0	0
ENSG00000132661	NXT1	Other	0	20	1117	417	0.100269	0.040767	0.01199	0.68777	0.259472	2917	0.462145	0.047962	0.011313	0.085773	0.007562	0.009592	0.071429	0.006477	0.014115	0.027816	0.008698	0.007367	1.13889	0.195087	0.997867	1.95638	0.049153	0.687598	48.0566	38.6378	39.9781	8.76568	8.74999	8.78137	23281390	3869009
ENSG00000132664	POLR3F	Other	0	20	2149	945	0.030712	0.024339	0.013757	0.719153	0.242751	15092	0.404013	0.021058	0.00868	0.169913	0.005212	0.009138	0.125786	0.006629	0.007259	0.042576	0.007884	0.007829	1.41411	-0.732286	1.66705	2.41293	0.921169	0.552559	65.7359	54.3622	58.1507	9.00697	9.24032	8.77362	18404657	8745742
ENSG00000132688	NES	Other	0	1	5555	3661	0.057246	0.034508	0.016116	0.691469	0.257908	3076	0.58466	0.034449	0.008453	0.169867	0.002694	0.008775	0.09434	0.005722	0.0087	0.013632	0.007724	0.007212	1.39439	0.62594	1.60704	2.16639	1.03815	0.183957	77.6439	75.1234	76.7857	5.76631	4.95285	6.57977	92340222	32552540
ENSG00000132703	APCS	Other	0	1	930	666	0.019355	0.015015	0.006006	0.708108	0.270871	115	0.373913	0.017391	0	0	0	0	0	0			0	0		-0.9525	1.5504	0.896166	2.22464	0.684154	22.9232	44.3722	45.6223	3.84346	3.80873	3.87819	89424957	35467805
ENSG00000132704	FCRL2	Other	0	1	3139	930.5	0.015929	0.011463	0.007165	0.708078	0.273294	28147	0.404769	0.015214	0.012044	0.403984	0.005989	0.013445	0.253488	0.009737	0.006626	0.008594	0.008871	0.0098	1.49945	-0.90164	1.31996	1.73993	0.895	0.632825	39.3287	49.3792	45.7692	3.98893	3.92288	4.05499	91251874	33640888
ENSG00000132773	TOE1	Other	0	1	1795	1527	0.049025	0.042567	0.013752	0.683432	0.260249	1917	0.508607	0.023996	0.004695	0.086957	0.002672	0.00626	0.065217	0.00481	0.000906	0.000738	0.005528	0.006064	1.79091	0.147642	0.040736	0.081472	0.01	0.231496	74.2709	67.4452	65.0251				45580367	76776590
ENSG00000132823	C20orf111	Other	0	20	1713	873	0.037361	0.028637	0.010309	0.695074	0.265979	12538	0.400064	0.028451	0.008853	0.142969	0.004926	0.009457	0.078212	0.007444	0.00614	0.01374	0.007518	0.007414	1.43484	-0.679027	1.90533	3.49066	0.31366	0.28248	51.1864	63.5576	68.4871	8.30059	8.42893	8.17226	20170267	15115298
ENSG00000132855	ANGPTL3	Other	0	1	2126	1377	0.014111	0.009441	0.006536	0.729993	0.254031	5861	0.285787	0.008862	0.006484	0.192537	0.00482	0.006987	0.173077	0.005502	0.001837	0.001333	0.005336	0.00565	1.44749	-1.49894	0.880373	1.32972	0.41974	0.387205	71.927	57.4667	53.2887	3.51581	3.48891	3.5427	62839771	59517186
ENSG00000132881	C1orf89	Other	0	1	1479	573	0.087897	0.073298	0.029668	0.631414	0.26562	3912	0.507912	0.023992	0.012526	0.287675	0.005762	0.008933	0.106383	0.006538	0.009382	0.011431	0.024724	0.011926	0.957947	0.285085	1.7821	1.97573	1.58488	0.213583	78.0027	76.9891	76.4073	4.13374	4.13957	4.12791	16433480	105923477
ENSG00000132906	CASP9	Other	0	1	6173	951.6	0.044711	0.058218	0.023539	0.654603	0.26364	29959	0.474844	0.028768	0.010347	0.177521	0.005396	0.009823	0.125	0.006411	0.009486	0.042213	0.013867	0.011474	1.27504	-0.275036	2.06523	2.63448	1.51042	0.329331	68.2313	73.6598	72.8887	7.57027	7.64065	7.4999	15705424	106651533
ENSG00000132911	NMUR2	Other	0	5	2040	1242	0.044118	0.037842	0.018519	0.672786	0.270853	11642	0.367195	0.009422	0.012627	0.41025	0.008845	0.00985	0.227273	0.007782	0.007478	0.02273	0.021475	0.013836	1.04782	-1.0602	1.02951	1.41075	0.648272	0.687598	23.1215	22.461	24.2273	3.42968	3.4363	3.42307	29099706	103816762
ENSG00000132975	GPR12	Other	0	13	2188	999	0.087751	0.052052	0.038038	0.652853	0.257057	285	0.690972	0.194444	0.007018	0.018045	0.004356	0.010417	0.035714	0.00431	0.032321	0.035148	0.003783	0.004673	1.99379	0.414071	1.65457	1.42455	1.88459	0.405118	38.3152	52.0276	48.9292	3.16666	3.18059	3.15274	26231684	9297684
ENSG00000133020	MYH8	Mendelian	1	17	6041	5808	0.040722	0.029098	0.011536	0.707059	0.252307	25526	0.368024	0.013991	0.011322	0.372411	0.006198	0.007972	0.145251	0.006025	0.005376	0.017842	0.015219	0.008486	0.945832	-0.995681	2.76828	3.24717	2.27709	0.707579	37.3774	32.1686	32.5418	3.60359	3.76859	3.43859	10250178	11986955	1	0
ENSG00000133055	MYBPH	Other	0	1	1806	1428	0.060908	0.046919	0.017507	0.671008	0.264566	6196	0.565505	0.022588	0.010168	0.271516	0.004128	0.008067	0.128571	0.005282	0.003995	0.007236	0.015509	0.009577	1.06567	0.336681	2.63973	4.45891	0.816851	0.314862	58.5722	67.1276	67.3038	4.53381	4.54044	4.52717	45842156	79050606
ENSG00000133101	CC1	Other	0	13	1832	1392	0.05131	0.02227	0.013649	0.697126	0.266954	8564	0.384802	0.015267	0.010976	0.252394	0.007233	0.009253	0.166667	0.006812	0.005576	0.01063	0.010663	0.008461	1.13229	-0.494993	1.16651	1.67435	0.653649	0.770276	54.4475	42.1717	41.3535	4.79926	5.44553	4.15299	35909733	18975733
ENSG00000133112	TPT1	Other	0	13	1906	474	0.079748	0.026371	0.017932	0.715823	0.239873	2432	0.402219	0.034511	0.009046	0.13106	0.004685	0.00986	0.02381	0.009362	0.020888	0.060426	0.00681	0.007329	1.46409	-0.133508	1.01178	2.02726	0	0.311417	76.5257	73.7835	73.3258	13.0531	13.0677	13.0386	44811177	27877177
ENSG00000133119	RFC3	Other	0	13	2415	981	0.030642	0.023955	0.004587	0.709582	0.261876	16975	0.354894	0.016332	0.011723	0.274138	0.007366	0.009341	0.122302	0.007465	0.008788	0.029629	0.011794	0.008227	1.07023	-1.14582	1.19427	1.23772	1.15404	0.544291	33.5358	56.422	55.6498	7.05882	7.453	6.66464	33299924	16365924
ENSG00000133134	BEX2	Other	0	23	862	381	0.076566	0.036745	0.010499	0.71601	0.236745	800	0.649626	0.122195	0.01125	0.092066	0	0	0	0			0.003383	0	0	0.144275	0.330075	0.330075	0	0	75.3125	71.4331	71.634	8.47934	8.30405	8.65464	52461985	42353032
ENSG00000133149	TEX13A	Other	0	23	1377	1109	0.055192	0.033063	0.018635	0.693718	0.254584	369	0.631436	0.054201	0.01626	0.2	0.005731	0	0	0			0.010588	0	0	0.183691	0.150479	0.150479	0	0	32.4481	31.9048	23.6151	3.61298	3.58491	3.64104	50562613	44252404
ENSG00000133317	LGALS12	Other	0	11	1697	975	0.038892	0.033504	0.01094	0.674872	0.280684	8978	0.515522	0.024702	0.015037	0.302104	0.007766	0.009458	0.126126	0.006503	0.007938	0.012346	0.015363	0.008615	0.844861	-0.052922	0.915263	1.76878	0.058112	0.217028	69.6177	62.5762	62.8397	3.33262	3.38859	3.27664	63035473	10084692
ENSG00000133398	MED10	Other	0	5	1027	402	0.056475	0.042289	0.022388	0.691045	0.244279	5565	0.447874	0.034811	0.017251	0.268427	0.008192	0.013099	0.097938	0.010039	0.007073	0.013378	0.017012	0.011079	1.01991	-0.389392	2.67578	2.33554	3.0104	0.660728	27.6989	35.2498	39.0427	7.14519	7.15236	7.13803	6428339	41513059
ENSG00000133597	ADCK2	Other	0	7	2365	1875	0.088795	0.056	0.029333	0.64672	0.267947	19512	0.494845	0.030216	0.012198	0.222191	0.005655	0.009085	0.111486	0.005895	0.01304	0.038915	0.0161	0.010055	1.00046	-0.055437	0.916317	1.15001	0.694925	0.689665	68.2182	63.7992	66.9928	6.1579	6.29181	6.02399	18791024	80472127
ENSG00000133639	BTG1	Other	0	12	1782	510	0.058361	0.04902	0.021569	0.675294	0.254118	939	0.611702	0.153191	0.00852	0.034759	0.003773	0.009574	0.027778	0.006281	0.044379	0.058559	0.004252	0.005603	1.50947	0.263223	1.56105	2.34573	0.785589	0.49813	47.7139	57.2268	54.9864	7.93472	7.99127	7.87818	41287144	55616929
ENSG00000133641	C12orf29	Other	0	12	2873	981	0.020884	0.025994	0.010703	0.711927	0.251376	11771	0.362835	0.013733	0.009855	0.222694	0.006891	0.007036	0.08642	0.005931	0.004982	0.009983	0.010695	0.006469	0.959034	-1.15084	0.830858	1.56229	0.096218	0.64626	29.7847	65.5293	66.8459	8.0196	8.16479	7.87441	45388801	51515272
ENSG00000133773	CCDC59	Other	0	12	749	720	0.069426	0.045833	0.020833	0.698056	0.235278	4493	0.340222	0.016	0.016693	0.361674	0.011083	0.010222	0.208333	0.007001	0.003176	0.004408	0.024313	0.014436	0.822538	-0.80705	1.20039	1.91262	0.496161	0.853642	25.0561	20.1837	16.9295	8.8336	9.0277	8.63949	51075849	45828224
ENSG00000133872	TMEM66	Other	0	8	1966	1014	0.059003	0.033531	0.023669	0.68501	0.257791	17975	0.395355	0.02472	0.010459	0.213798	0.005305	0	0	0			0.010803	0	0	-0.759373	1.55498	2.29499	0.810791	0.303839	67.3578	74.3474	73.7331	12.7848	12.721	12.8485	30050187	15407865
ENSG00000133895	MEN1	Mendelian	1	11	3779	1807.5	0.103202	0.073804	0.033306	0.639082	0.253809	3991	0.555	0.0235	0.006765	0.13861	0.003592	0.00675	0.106383	0.004352	0.011991	0.044585	0.012526	0.010633	1.34016	0.902915	0.915263	1.76878	0.058112	0.240453	76.4536	74.7752	77.0567	7.28041	7.41234	7.14849	64331453	11380672	1	2
ENSG00000133937	GSC	Other	0	14	1188	768	0.227273	0.143229	0.098958	0.563021	0.194792	749	0.623169	0.154461	0.008011	0.008644	0.007895	0.007989	0.025862	0.004724	0.007977	0.008306	0.005683	0.006364	1.33961	2.34209	3.34397	4.15598	2.52196	0.668996	37.0773	25.9056	25.1102	3.12925	3.17843	3.08007	12063302	77735283
ENSG00000133997	MED6	Other	0	14	1344	735	0.037202	0.020408	0.004082	0.715646	0.259864	15052	0.392734	0.016441	0.009168	0.222246	0.005606	0.011999	0.181452	0.009167	0.006807	0.012996	0.008548	0.010263	1.75797	-0.880762	0.90072	1.50629	0.291551	0.446457	66.2065	48.5734	47.8948	7.37255	7.28946	7.45565	36239662	53558923
ENSG00000134183	GT2	Other	0	1	1364	1059	0.035191	0.025496	0.014164	0.704438	0.255902	8428	0.440961	0.016091	0.006882	0.221216	0.003377	0.007809	0.139706	0.005652	0.006353	0.014209	0.008019	0.007543	1.52411	-0.658092	1.41973	2.57858	0.260891	0.226673	63.7718	74.5944	75.4063	4.55	5.17253	3.92748	109952320	12404637
ENSG00000134193	REG4	Other	0	1	3415	427.5	0.024012	0.022222	0.012865	0.721404	0.243509	14116	0.429955	0.017105	0.010343	0.302337	0.005261	0.012228	0.173554	0.00942	0.009007	0.042572	0.010514	0.010653	1.58798	-0.768304	0.200397	0.368984	0.024611	0.520177	66.4593	72.733	70.3737	3.39066	3.16015	3.62118	120146945	2210012
ENSG00000134202	GSTM3	Other	0	1	4127	672	0.037315	0.049107	0.019345	0.687798	0.24375	2966	0.493289	0.048322	0.008429	0.076749	0.00496	0.006711	0.027778	0.005642	0.002521	0.004016	0.00718	0.005244	1.0695	-0.343182	1.91664	3.70343	0.129853	0.335531	57.6482	76.3294	75.3359	7.70464	7.15023	8.25904	110081630	12275327
ENSG00000134222	PSRC1	GWAS	2	1	1941	1014.5	0.058733	0.059964	0.012321	0.64531	0.282405	1692	0.502955	0.028369	0.00591	0.104167	0.003041	0.006501	0.041667	0.005474	0.012271	0.021325	0.008209	0.006031	1.4775	0.21275	1.41973	2.57858	0.260891	0.226673	72.6828	76.7407	74.7385	7.15523	6.81004	7.50042	109625515	12731442
ENSG00000134240	HMGCS2	Other	0	1	2043	1521	0.040137	0.03879	0.009862	0.682183	0.269165	18390	0.408153	0.013968	0.009897	0.295871	0.005846	0.008175	0.162791	0.005985	0.008129	0.018466	0.015465	0.010397	1.10951	-0.811553	0.200397	0.368984	0.024611	0.520177	70.4481	70.9548	69.7093	4.16472	4.00533	4.32411	120102784	2254173
ENSG00000134253	TRIM45	Other	0	1	3642	1662	0.059857	0.039711	0.015644	0.687124	0.257521	7124	0.42538	0.015636	0.009966	0.278301	0.005704	0.008935	0.1875	0.006098	0.004528	0.009845	0.014971	0.011636	1.20416	-0.479613	1.11235	1.74442	0.47	0.502953	58.0012	57.438	58.256	7.60236	7.91397	7.29074	117460607	4896350
ENSG00000134262	AP4B1	Other	0	1	3021	1689.86	0.058921	0.033815	0.008623	0.691098	0.266464	7428	0.409256	0.018028	0.008616	0.246434	0.00425	0.008879	0.156716	0.006165	0.002801	0.003426	0.01127	0.00956	1.38423	-0.574417	1.14993	1.84007	0.466254	0.443012	73.728	69.1056	70.9093	5.41742	5.51281	5.32203	114244119	8112838
ENSG00000134285	FKBP11	Other	0	12	698	600	0.083095	0.048333	0.021667	0.661	0.269	2837	0.513913	0.045086	0.008107	0.125088	0.002584	0.004931	0.0625	0.002213	0.00633	0.009649	0.007754	0.004484	0.817014	0.215706	0.656412	0.993851	0.301772	0.268012	73.9999	74.4869	75.1871	6.58436	6.72571	6.44301	47603787	12158326
ENSG00000134291	TMEM106C	Other	0	12	1458	747	0.039781	0.034806	0.016064	0.680054	0.269076	3813	0.462123	0.026737	0.008655	0.215799	0.002964	0.004456	0.058824	0.002963	0.00487	0.004666	0.009527	0.004062	0.69158	-0.286928	1.2271	2.353	0.117486	0.32313	64.0957	75.1485	75.4823	6.70724	6.47035	6.94412	46646291	11200830
ENSG00000134339	SAA2	GWAS	2	11	539	363	0.051948	0.046832	0.019284	0.67438	0.259504	2845	0.499124	0.026639	0.014411	0.224313	0.008667	0.005258	0.052632	0.003961	0.023516	0.059729	0.01635	0.005136	0.490031	-0.218872	1.02453	1.45697	0.578795	0.400984	48.3578	67.6449	68.6126	4.36281	4.29667	4.42894	18225062	34725719
ENSG00000134363	FST	Other	0	5	1543	988.5	0.101102	0.044512	0.022256	0.689428	0.243804	3937	0.451687	0.039057	0.006096	0.065034	0.003701	0.004311	0.038961	0.002903	0.009421	0.026706	0.005446	0.003736	0.949974	0.02141	0.876026	1.75907	0	0.415453	54.7607	72.8426	74.5857	6.19442	6.68944	5.69939	52814916	4873518
ENSG00000134463	ECHDC3	Other	0	10	1651	906	0.117505	0.078366	0.047461	0.631567	0.242605	19993	0.465197	0.031213	0.014705	0.257999	0.006867	0	0	0			0.024555	0	0	-0.208076	1.56172	2.05213	1.07206	0.496752	60.524	61.967	62.1325	7.34648	7.68258	7.01038	11835215	28599726
ENSG00000134489	HRH4	Other	0	18	3667	1167	0.02018	0.016281	0.005998	0.703685	0.274036	15623	0.429028	0.020433	0.013698	0.310127	0.007514	0.01028	0.165625	0.00704	0.008448	0.021439	0.010337	0.00765	1.00807	-0.779994	1.74027	3.31977	0.160778	0.385827	70.3905	58.168	58.1119	3.44947	3.34719	3.55176	20304254	4221357
ENSG00000134551	PRH1	Other	0	12	4323	424	0.009715	0.015723	0.003145	0.700472	0.28066	1287	0.438665	0.015528	0.011655	0.200155	0.008682	0.016304	0.2	0.013407	0.008808	0.014933	0.009228	0.012536	1.879	-1.07656	1.09957	0.735025	1.45975	0.416831	50.9738	46.4892	44.8416				10975906	24469555
ENSG00000134690	CDCA8	Other	0	1	2469	837	0.044552	0.051374	0.013142	0.67049	0.264994	14791	0.448797	0.02454	0.011358	0.23969	0.005614	0.008225	0.115385	0.005529	0.013264	0.048155	0.016078	0.009635	0.972645	-0.391408	2.1799	2.59546	1.7701	0.477461	57.6427	62.9427	64.9173	7.66014	8.04575	7.27453	37939327	84417630
ENSG00000134697	GNL2	Other	0	1	2321	2190	0.048255	0.034703	0.007306	0.697169	0.260822	26720	0.42537	0.023383	0.008945	0.182463	0.00479	0.01001	0.135783	0.006999	0.005817	0.010964	0.009672	0.009592	1.50324	-0.669439	2.1799	2.59546	1.7701	0.477461	60.6419	64.8288	64.9372	9.70655	9.89225	9.52084	37819563	84537394
ENSG00000134748	PRPF38A	Other	0	1	2771	652.5	0.040419	0.08046	0.005364	0.659004	0.255172	10957	0.419924	0.023268	0.010952	0.247104	0.005326	0.009362	0.097656	0.007259	0.00553	0.011975	0.023392	0.012641	1.14818	-0.65909	0.600387	0.800516	0.395604	0.33622	67.6633	66.3216	66.1806	8.78556	8.74005	8.83107	52649693	69707264
ENSG00000134755	DSC2	Other	0	18	5169	2592	0.032115	0.021605	0.010545	0.706584	0.261265	31012	0.362669	0.01814	0.012737	0.28264	0.007751	0.008493	0.127208	0.0063	0.005204	0.012009	0.011583	0.0072	0.895636	-1.06268	0.693934	1.38268	0	0.743405	41.5125	16.7116	11.9828	6.17457	5.82773	6.5214	26918190	10835293
ENSG00000134759	STATIP1	Other	0	18	2502	2379	0.023981	0.016253	0.007286	0.715959	0.260502	42112	0.397471	0.016151	0.010116	0.251418	0.006155	0.009425	0.155425	0.007029	0.006119	0.012622	0.008493	0.007558	1.25148	-0.859224	0.475	0.534851	0.425	0.599409	70.623	73.3103	70.6841	6.56032	6.70673	6.41392	31986245	15903348
ENSG00000134809	TIMM10	Other	0	11	672	267	0.050595	0.033708	0.011236	0.720599	0.234457	1617	0.463956	0.02711	0.019171	0.364986	0.009535	0.005545	0.045455	0.004433	0.002808	0.003801	0.019174	0.004727	0.388515	-0.121948	0.063337	0.126675	0	0.560138	74.7131	73.4673	73.3476	8.95082	8.97969	8.92195	57053661	4102880
ENSG00000134817	APLNR	Other	0	11	1740	958.5	0.064368	0.0506	0.024517	0.667501	0.257381	1933	0.518365	0.022763	0.008795	0.204545	0.004235	0.011899	0.25	0.006353	0.001993	0.004873	0.013177	0.01689	1.81725	0.159223	0.176663	0.353325	0	0.529134	59.1848	59.8514	60.0877	7.2011	6.40986	7.99234	56759466	3808685
ENSG00000134825	C11orf10	GWAS	2	11	407	234	0.07371	0.034188	0.025641	0.658974	0.281197	3069	0.510901	0.046209	0.009123	0.126926	0.003416	0.006834	0.06338	0.004094	0.040315	0.123202	0.006591	0.004865	1.00608	0.278171	1.23683	1.86176	0.609111	0.254232	75.9994	70.526	73.1127	9.91263	10.0661	9.75919	61314918	8364137
ENSG00000134899	ERCC5	Mendelian	1	13	5646	1150.8	0.04605	0.031978	0.016684	0.696003	0.255335	24483	0.384735	0.022181	0.012498	0.237549	0.007393	0.009949	0.147059	0.006838	0.009578	0.034816	0.012742	0.009462	1.06916	-0.885219	1.85908	2.96373	0.74552	0.691043	36.8138	56.064	58.5648	6.70578	6.66461	6.74694	11831720	85377260	2	0
ENSG00000134901	KDELC1	Other	0	13	2059	1503	0.06508	0.02994	0.019295	0.702329	0.248436	12574	0.402305	0.020052	0.013361	0.325222	0.006979	0.009237	0.141732	0.006525	0.004691	0.009537	0.014639	0.008826	0.928563	-0.755407	1.85908	2.96373	0.74552	0.691043	41.4468	61.5848	60.5399	8.51531	8.30162	8.72901	11900985	85307995
ENSG00000134940	ACRV1	Other	0	11	1323	522.6	0.016629	0.015691	0.009568	0.710754	0.263988	7376	0.416915	0.013532	0.012202	0.360683	0.007421	0.009202	0.18	0.006859	0.005164	0.013622	0.010934	0.007699	1.01293	-0.901944	1.97053	2.20047	1.73691	0.410102	61.0813	48.4623	48.4949	3.50434	3.52159	3.48709	9400588	72101015
ENSG00000134955	SLC37A2	Other	0	11	2915	1419.75	0.06518	0.043494	0.029759	0.666843	0.259905	23172	0.519264	0.03146	0.011738	0.215365	0.005124	0.011851	0.134247	0.007876	0.011457	0.028058	0.012784	0.011091	1.35613	0.114714	0.975329	1.0817	0.872646	0.64922	59.3318	67.0841	64.9779	3.72279	3.69698	3.74859	10001102	71500501
ENSG00000134987	WDR36	GWAS	2	5	6592	2850	0.022451	0.025263	0.010526	0.698596	0.265614	31680	0.332336	0.009011	0.009059	0.374823	0.005733	0.010901	0.234266	0.00887	0.011278	0.025795	0.013475	0.012115	1.6163	-1.28148	1.29878	1.70611	0.882441	0.663484	53.0023	37.9401	41.4861	7.46996	7.55556	7.38435	70382932	62533536
ENSG00000135046	ANXA1	Other	0	9	2288	892	0.020105	0.025411	0.009716	0.699028	0.265845	16206	0.340619	0.011206	0.012156	0.396459	0.007801	0.009544	0.181319	0.007597	0.014969	0.062402	0.015527	0.009918	1.05454	-1.25178	0.671152	0.592296	0.744902	0.391339	58.2135	72.4955	71.5883	5.11517	5.12897	5.10137	65307387	26358366
ENSG00000135047	CTSL1	Other	0	9	2438	915	0.067268	0.012842	0.006831	0.728907	0.251421	3495	0.422343	0.033058	0.017167	0.242346	0.009469	0.008264	0.051724	0.006779	0.006719	0.014795	0.010014	0.005605	0.646615	-0.428041	1.9286	2.99751	0.859681	0.513287	52.9246	58.9697	53.6312	10.1857	10.2663	10.1051	50740025	40925728
ENSG00000135111	TBX3	Mendelian	1	12	4783	2063	0.099519	0.086121	0.061884	0.628147	0.223849	9103	0.44599	0.023883	0.009667	0.206989	0.004839	0.00986	0.155963	0.006285	0.004965	0.010027	0.020866	0.01738	1.36995	-0.099937	1.29672	1.99544	0.591512	0.60492	60.2856	64.1791	69.0097	5.49421	5.46111	5.52732	18750137	78153936	1	0
ENSG00000135211	TMEM60	Other	0	7	872	396	0.041284	0.015152	0.005051	0.704545	0.275253	3819	0.421671	0.034465	0.006023	0.060781	0.004068	0.008616	0.068182	0.00649	0.007499	0.026543	0.003787	0.005606	1.92164	-0.546303	1.97136	2.70444	1.22979	0.713091	66.6547	62.0973	62.5167	9.43707	9.37396	9.50018	77263332	17705059
ENSG00000135222	CSN2	Other	0	4	1066	675	0.009381	0.004444	0.004444	0.703407	0.287704	4657	0.297268	0.005548	0.013743	0.503114	0.011012	0.006615	0.153846	0.005794	0.003641	0.005146	0.009982	0.004759	0.646578	-1.4157	0.293786	0.587571	0	0.82126	14.6258	18.6379	12.3374				70858439	20003565
ENSG00000135245	C7orf68	Other	0	7	1411	186	0.051028	0.010753	0.010753	0.704301	0.274194	1146	0.514019	0.056075	0.009599	0.046684	0.007396	0.006797	0.045455	0.0045	0.00225	0.003556	0.005711	0.003658	0.951132	0.022668	0.662831	1.32566	0	0.419587	75.3766	73.7308	74.9646	7.5353	7.55872	7.51187	30937011	68326140
ENSG00000135318	NT5E	Other	0	6	3814	1044.75	0.039853	0.041876	0.024647	0.681024	0.252453	41812	0.42881	0.013087	0.010715	0.334437	0.006422	0.010651	0.222628	0.00784	0.010414	0.036009	0.018378	0.014662	1.33521	-0.753669	0.068319	0.133223	0	0.533957	60.3285	76.5736	75.1297	4.35085	4.28494	4.41676	84660621	25801246
ENSG00000135346	CGA	Other	0	6	736	345	0.035326	0.023188	0.023188	0.704348	0.249275	8880	0.362063	0.011911	0.010811	0.38762	0.006268	0.007866	0.207547	0.005459	0.003033	0.005251	0.013403	0.008658	0.977313	-1.10039	0.068319	0.133223	0	0.759252	67.9621	59.2518	59.8264	4.18466	4.30284	4.06648	83043240	27418627
ENSG00000135373	EHF	GWAS	2	11	3617	897	0.021012	0.033445	0.015608	0.710145	0.240803	36680	0.439329	0.017175	0.011014	0.290481	0.00613	0.01068	0.166139	0.007964	0.007275	0.0367	0.014069	0.011212	1.30246	-0.693167	0.933899	1.22817	0.645661	0.315551	43.4562	70.3782	72.3927	4.07562	4.05558	4.09566	34619450	18331331
ENSG00000135392	DJC14	Other	0	12	3330	1163	0.043243	0.036973	0.005446	0.689539	0.268042	5327	0.44885	0.03329	0.010325	0.146616	0.005631	0.011408	0.123596	0.007545	0.009013	0.018877	0.009304	0.009772	1.48414	-0.127971	1.29935	2.42079	0.180653	0.33002	77.0073	74.9558	76.889	8.07151	7.95793	8.18508	54505349	19059888
ENSG00000135406	PRPH	Other	0	12	3241	1407	0.098735	0.119403	0.05828	0.595309	0.227008	1740	0.636207	0.105747	0.006322	0.038043	0.002571	0.001149	0	0.001285	0.166759	0.233853	0.006073	0.000765	0.244215	1.08568	0.656412	0.993851	0.301772	0.268012	71.5468	76.8527	77.2858	6.02545	6.60108	5.44982	47976242	12530781
ENSG00000135423	GLS2	GWAS	2	12	2622	1803	0.045767	0.039379	0.012757	0.682307	0.265557	14760	0.458072	0.026715	0.006911	0.131874	0.003481	0.007421	0.098485	0.004921	0.004542	0.007264	0.007568	0.007236	1.44237	-0.34957	0.769861	1.06764	0.479347	0.183957	73.168	76.4647	76.2228	4.09419	4.31973	3.86864	55159726	19714265
ENSG00000135426	KIAA0748	Other	0	12	1872	981	0.030983	0.017839	0.002548	0.716106	0.263507	22580	0.389258	0.0123	0.011293	0.356462	0.006995	0.010265	0.18705	0.008063	0.005684	0.010708	0.011368	0.009111	1.22084	-0.99951	1.03077	1.67714	0.394411	0.553937	28.0612	36.5874	37.6224	3.97526	3.92889	4.02164	53642432	18196971
ENSG00000135437	RDH5	Mendelian	1	12	1228	951	0.055375	0.052576	0.012618	0.655521	0.279285	3036	0.497861	0.026983	0.006917	0.183108	0.002031	0.00691	0.109756	0.004058	0.003563	0.003302	0.010959	0.008431	1.34186	0.062836	1.29935	2.42079	0.180653	0.33002	72.144	72.4163	75.5536	6.19695	6.20807	6.18582	54402621	18957160	0	4
ENSG00000135441	BLOC1S1	Other	0	12	568	372	0.070423	0.034946	0.008065	0.699462	0.257527	3086	0.542636	0.034884	0.008101	0.111471	0.004365	0.007752	0.074074	0.005355	0.006493	0.008114	0.006949	0.006334	1.28529	0.316057	1.29935	2.42079	0.180653	0.33002	71.9442	72.2814	75.4062	6.19695	6.20807	6.18582	54397919	18952458
ENSG00000135446	CDK4	Other	0	12	1441	618	0.062457	0.05178	0.012945	0.660518	0.274757	2698	0.48584	0.029423	0.009637	0.13857	0.005728	0.007356	0.05	0.006063	0.0146	0.033891	0.010959	0.006594	1.02524	-0.002748	0.173957	0.340957	0	0.345866	74.3403	74.3507	75.7112	9.49984	9.49645	9.50322	56430351	20984890
ENSG00000135452	TSPAN31	Other	0	12	1718	627	0.034924	0.020734	0.011164	0.692823	0.275279	1503	0.480373	0.033267	0.006653	0.1	0.003441	0.007984	0.1	0.004818	0.001412	0.001361	0.004457	0.005411	1.61182	-0.155188	0.173957	0.340957	0	0.345866	74.2599	74.2677	75.5814	7.85768	7.68526	8.03009	56426661	20981200
ENSG00000135454	B4GALNT1	Other	0	12	3010	1596	0.10299	0.086466	0.04386	0.609148	0.260526	4414	0.548249	0.049718	0.009289	0.109363	0.004053	0.007006	0.036364	0.00547	0.022597	0.065972	0.011925	0.006476	1.01305	0.718071	0.173957	0.340957	0	0.345866	74.8257	72.0169	73.7808	3.6727	3.69449	3.65091	56309535	20864074
ENSG00000135469	COQ10A	Other	0	12	1717	745.5	0.082702	0.06841	0.021462	0.648558	0.261569	2305	0.483521	0.041631	0.01128	0.17716	0.004074	0.006505	0.041667	0.004977	0.005652	0.010457	0.014762	0.006079	0.774577	0.032422	1.29935	2.42079	0.180653	0.33002	80.2076	75.9614	75.5974	7.9114	7.85503	7.96777	54949004	19503543
ENSG00000135477	AC021066.37	Other	0	12	1118	1023	0.103757	0.058651	0.029326	0.673705	0.238319	5237	0.508585	0.014117	0.010502	0.392266	0.005036	0	0	0			0.026399	0	0	0.166331	2.08321	3.19382	0.972603	0.303839	47.1362	74.6983	75.9521				50935258	15489797
ENSG00000135482	ZC3H10	Other	0	12	2121	1299	0.046205	0.04465	0.010778	0.670208	0.274365	2128	0.507049	0.042293	0.006109	0.055556	0.003925	0.006109	0.055556	0.003925	0.002431	0.002103	0.005111	0.005111	1.34318	0.058037	1.29935	2.42079	0.180653	0.33002	80.1511	76.6252	76.2728	6.3614	6.38634	6.33646	54800421	19354960
ENSG00000135535	CD164	Other	0	6	2991	544.8	0.03009	0.059104	0.041483	0.644493	0.254919	12846	0.3848	0.02505	0.008874	0.155378	0.00511	0.008505	0.089506	0.006423	0.007167	0.016101	0.012477	0.00943	1.28724	-0.885958	1.00659	1.37205	0.640608	0.449213	62.3411	57.5257	53.044	9.9287	9.96337	9.89403	61097614	49364253
ENSG00000135547	HEY2	Other	0	6	2735	939	0.078245	0.067625	0.043131	0.637061	0.252183	10840	0.42526	0.04581	0.010148	0.096661	0.005994	0.007359	0.050201	0.005302	0.003728	0.007818	0.010355	0.006773	0.974075	-0.376732	0.944239	1.49468	0.392276	0.43061	70.0034	54.4489	57.9426	7.53261	7.05139	8.01383	44782687	65679180
ENSG00000135569	TAAR5	Other	0	6	1023	984	0.031281	0.020325	0.010163	0.689431	0.280081	374	0.340206	0.005155	0.013369	1.03743	0.008063	0	0	0			0.026645	0	0	-0.667338	0.818493	1.52134	0.109869	0.690354	35.2257	57.5836	59.676	4.30412	4.45709	4.15116	37947782	72514085
ENSG00000135587	SMPD2	Other	0	6	1679	1266	0.098868	0.030806	0.013428	0.6891	0.266667	1512	0.563492	0.027778	0.007937	0.119048	0.004762	0.001323	0	0.001361	0.00115	0.000919	0.006949	0.000938	0.223864	1.08372	1.00659	1.37205	0.640608	0.449213	67.5044	56.0958	53.0062	4.0615	4.09061	4.0324	61029773	49432094
ENSG00000135617	C2orf7	Other	0	2	1081	561	0.086957	0.069519	0.040998	0.638146	0.251337	4135	0.505314	0.045411	0.007497	0.074558	0.004307	0.00942	0.047872	0.007591	0.015833	0.034881	0.007932	0.008172	1.68777	0.297373	1.20408	1.76076	0.654183	0.447835	65.0259	71.4644	72.6859	6.88069	6.87867	6.88271	73311254	19878644
ENSG00000135625	EGR4	Other	0	2	2216	1455	0.181408	0.107904	0.074914	0.584055	0.233127	400	0.5975	0.105	0.01	0.095238	0	0.0125	0.047619	0.00838	0.00104	0.000805	0.010277	0.010033	1.67898	1.42056	1.20408	1.76076	0.654183	0.447835	64.7034	67.3245	68.9637	3.94826	3.83393	4.06258	73372873	19817025
ENSG00000135632	SMYD5	Other	0	2	2567	1077	0.036619	0.03389	0.009749	0.691643	0.264717	10385	0.495922	0.024177	0.00857	0.219053	0.003355	0.009594	0.123016	0.006784	0.010136	0.033261	0.009744	0.008861	1.50369	-0.153781	1.20408	1.76076	0.654183	0.447835	64.9389	71.9137	73.0988	6.54077	6.52916	6.55238	73301368	19888530
ENSG00000135637	CCDC142	Other	0	2	2856	2236.5	0.093838	0.063045	0.031746	0.647351	0.257858	6015	0.469117	0.019871	0.007648	0.200798	0.003732	0.007783	0.116667	0.005575	0.007145	0.01137	0.015075	0.010964	1.36693	0.122417	1.32624	1.49627	1.15054	0.304528	72.5462	77.4276	74.5663	6.28747	6.28354	6.29141	74559184	18630714
ENSG00000135702	CHST5	Other	0	16	3248	1230	0.096675	0.12439	0.062602	0.577398	0.23561	3368	0.52256	0.03008	0.018705	0.315868	0.00949	0.014155	0.147059	0.010033	0.007146	0.012626	0.04477	0.024086	1.01644	0.350676	0.597606	0.834673	0.362791	0.574606	76.4096	68.0647	72.0519	5.1271	5.24196	5.01224	14704004	38079948
ENSG00000135821	GLUL	Other	0	1	5546	1116	0.076451	0.049283	0.013441	0.68405	0.253226	4887	0.429695	0.020577	0.011868	0.248609	0.006894	0.009482	0.078431	0.008033	0.003063	0.004916	0.016968	0.00936	1.07307	-0.06808	1.70099	2.34804	1.05393	0.695177	46.5116	42.9616	42.5882	8.38844	8.32266	8.45422	66627006	58265756
ENSG00000135823	STX6	GWAS	2	1	4533	762	0.031767	0.028871	0.007874	0.705774	0.25748	45257	0.402528	0.017646	0.009258	0.226645	0.005353	0.009926	0.1375	0.007634	0.004047	0.006538	0.010322	0.009358	1.44005	-0.864535	1.83346	2.38867	1.27826	0.478839	68.7842	74.7905	76.801				68015984	56876778
ENSG00000135900	MRPL44	Other	0	2	1728	993	0.052083	0.042296	0.016113	0.676536	0.265055	8456	0.359337	0.02032	0.014546	0.250254	0.009657	0.009343	0.12069	0.007033	0.004859	0.006871	0.017118	0.009863	0.862699	-0.900271	0.957609	1.67924	0.238517	0.324508	64.762	71.7361	72.2525	8.82274	8.90032	8.74515	18415626	131345625
ENSG00000135924	DJB2	Other	0	2	3133	874	0.071497	0.06331	0.017544	0.645995	0.27315	5780	0.534105	0.036954	0.012284	0.187272	0.005569	0.006907	0.074766	0.004303	0.011774	0.034375	0.015454	0.007513	0.755286	0.408793	1.74005	3.27098	0.201217	0.225984	63.8579	73.667	74.8926	7.99817	7.7631	8.23323	23094404	126666847
ENSG00000135926	TMBIM1	Other	0	2	2349	930	0.044274	0.037634	0.02043	0.670753	0.271183	15976	0.544427	0.034593	0.012081	0.20266	0.005252	0.008554	0.095668	0.005433	0.006229	0.013388	0.01115	0.007245	0.95113	0.166723	1.6751	3.36604	0	0.382382	69.1154	71.1129	73.0675	8.33641	8.16428	8.50854	24094807	125666444
ENSG00000135940	COX5B	Other	0	2	502	384	0.087649	0.059896	0.033854	0.665104	0.241146	1631	0.495711	0.066176	0.009197	0.064855	0.005253	0.007353	0.027778	0.005906	0.001979	0.001838	0.007378	0.005592	1.07389	0.409123	0.208913	0.366479	0.051347	0.552559	60.1004	56.4412	55.4993	10.8143	10.951	10.6776	97630019	4440121
ENSG00000135953	MFSD9	Other	0	2	2674	1419	0.049364	0.043693	0.023961	0.661452	0.270895	16948	0.403925	0.020158	0.013099	0.272219	0.007768	0.011199	0.181287	0.0077	0.005571	0.013179	0.017032	0.013014	1.14835	-0.743733	0.684718	0.469437	0.9	0.690354	20.8999	29.1227	27.4106	3.54453	3.59812	3.49095	102709925	9520027
ENSG00000135974	C2orf49	Other	0	2	4148	630	0.019769	0.024603	0.018254	0.710635	0.246508	7056	0.387015	0.021454	0.013039	0.270845	0.007386	0.006351	0.039474	0.005625	0.007065	0.022492	0.011913	0.004969	0.654303	-0.923553	0.856801	1.53203	0.1759	0.446457	55.6637	67.9412	68.4076	6.83154	6.88533	6.77776	105326037	12136139
ENSG00000136003	ISCU	Other	0	12	1067	447	0.056232	0.029828	0.02088	0.693512	0.255779	5688	0.455919	0.023534	0.005977	0.097117	0.003781	0.011416	0.126866	0.008633	0.009851	0.018735	0.005519	0.009771	2.56514	-0.309006	1.75626	2.04753	1.47105	0.444753	65.8782	72.3313	76.4217	8.85368	8.77294	8.93441	24865642	72038431
ENSG00000136112	UTP14C	Other	0	13	2562	789	0.023419	0.015843	0.012041	0.710013	0.262104	14671	0.414483	0.019193	0.008588	0.220188	0.004448	0.009528	0.163121	0.006523	0.003786	0.005467	0.006646	0.007216	1.49019	-0.625982	0.320978	0.639443	0.006426	0.353445	54.3426	54.8655	54.9516	10.0517	10.1204	9.98289	51493152	34559152
ENSG00000136122	C13orf34	Other	0	13	2834	1387	0.026112	0.018505	0.012257	0.717664	0.251574	25419	0.363526	0.01168	0.007553	0.225672	0.004976	0.009132	0.144295	0.007535	0.006646	0.01747	0.007747	0.008078	1.62394	-1.05059	1.45657	2.14422	0.762163	0.431299	37.7761	34.4103	34.9865	6.62585	6.89	6.3617	41928825	55280155
ENSG00000136146	MED4	Other	0	13	2108	739	0.019924	0.015787	0.007668	0.733153	0.243392	17020	0.389384	0.024256	0.009166	0.157448	0.00548	0.010077	0.089372	0.008106	0.007165	0.014876	0.006503	0.007354	1.47678	-0.839387	0.477411	0.283579	0.676488	0.538091	53.5807	52.6199	53.5231	9.51289	9.70713	9.31864	47557680	30623680
ENSG00000136156	ITM2B	Mendelian	1	13	1855	636	0.056065	0.03695	0.021226	0.691667	0.250157	27034	0.366626	0.017884	0.008693	0.194423	0.005311	0.010605	0.140496	0.00824	0.008921	0.042296	0.010857	0.01089	1.63864	-1.00012	0.477411	0.283579	0.676488	0.538091	53.2114	57.4827	58.0629	10.7768	10.6969	10.8567	47719767	30785767	1	2
ENSG00000136158	SPRY2	Other	0	13	3038	942	0.065833	0.042463	0.019108	0.680042	0.258386	1937	0.469556	0.076367	0.00826	0.060842	0.003913	0.008256	0.013514	0.007821	0.007653	0.012739	0.005244	0.005893	1.34249	0.257526	0.738772	1.05194	0.428836	0.60561	49.2462	55.3522	53.813	9.28077	9.15651	9.40503	34332381	62876599
ENSG00000136197	C7orf25	Other	0	7	1791	1260	0.043551	0.013492	0.003968	0.714762	0.267778	993	0.549849	0.098691	0.012085	0.05102	0.007821	0.004028	0.010204	0.003352	0.002875	0.00295	0.006279	0.002534	0.447728	-0.060855	1.35029	2.05372	0.653918	0.638681	63.9984	53.4272	55.4235				42916790	16641483
ENSG00000136235	GPNMB	Other	0	7	3743	1335	0.030991	0.027466	0.017978	0.69573	0.258826	24618	0.417677	0.022623	0.011496	0.245988	0.006068	0.013501	0.170251	0.009873	0.018111	0.050731	0.010978	0.011545	1.57748	-0.768862	0.763813	0.731386	0.78813	0.30315	76.4019	70.3324	63.7476	6.0386	6.49649	5.58072	23267044	36291229
ENSG00000136244	IL6	Other	0	7	1714	531.5	0.025671	0.01756	0.007526	0.70762	0.267294	4402	0.461748	0.018161	0.010677	0.25017	0.006247	0.009308	0.125	0.007168	0.00683	0.01588	0.008814	0.007267	1.17091	-0.640287	2.00232	1.56073	2.46	0.45128	71.0998	72.1225	69.6355	4.10749	4.16408	4.05091	22735087	36823186
ENSG00000136271	DDX56	Other	0	7	2484	1638	0.086151	0.051282	0.013431	0.657509	0.277778	6243	0.52384	0.02848	0.010732	0.202474	0.005111	0.01024	0.073034	0.008399	0.021031	0.07433	0.013744	0.009268	1.2816	0.137739	1.15253	2.10817	0.205355	0.254232	63.6183	73.0502	74.6031	7.86722	7.91373	7.82071	44576295	14981978
ENSG00000136273	HUS1	Other	0	7	2143	837	0.046664	0.023895	0.011947	0.711111	0.253047	13305	0.438781	0.025223	0.012101	0.205604	0.007094	0.009759	0.107143	0.007239	0.012701	0.046144	0.009957	0.007708	1.08326	-0.615108	0.860866	1.71173	0.01	0.407185	61.1219	67.4626	68.4053	5.41638	5.46075	5.372	47978039	11580234
ENSG00000136275	AC069282.6	Other	0	7	661	363	0.009077	0.002755	0.002755	0.738292	0.256198	23843	0.462604	0.023438	0.013757	0.300629	0.006872	0.009208	0.135714	0.006172	0.005777	0.015328	0.005901	0.00493	0.89903	-0.564881	0.860866	1.71173	0.01	0.407185	51.4682	74.0041	75.116	4.29386	4.17592	4.41181	47813690	11744583
ENSG00000136279	DBNL	Other	0	7	2126	1288.5	0.068674	0.061312	0.028716	0.662941	0.247031	14877	0.513741	0.029698	0.010083	0.192385	0.004503	0.010683	0.151584	0.006371	0.010815	0.02483	0.014781	0.013517	1.4232	0.044452	1.15253	2.10817	0.205355	0.254232	65.9095	75.7963	76.7744	6.59452	6.43938	6.74966	44059334	15498939
ENSG00000136327	NKX2-8	Other	0	14	1802	714	0.18424	0.151261	0.095238	0.54958	0.203922	762	0.621094	0.132812	0.011811	0.059287	0.00454	0.003906	0.019608	0.001502	0.012475	0.012858	0.011463	0.003791	0.44423	1.9592	1.3449	1.35062	1.33917	0.489173	68.6663	27.8349	30.0129	4.70167	4.63208	4.77127	36120252	19550252
ENSG00000136371	MTHFS	Other	0	15	884	606	0.065611	0.061056	0.018152	0.669967	0.250825	51056	0.399496	0.017433	0.010733	0.27189	0.0061	0.01112	0.16704	0.008354	0.014375	0.045906	0.020687	0.015796	1.39163	-0.876981	2.00555	2.40065	1.61044	0.649016	46.1878	54.585	50.3398	7.90028	7.56684	8.23372	22388515	61190400
ENSG00000136404	TM6SF1	Other	0	15	1501	846	0.034644	0.022695	0.014184	0.696359	0.266761	27778	0.451159	0.022106	0.0099	0.218222	0.005191	0.007823	0.12013	0.005284	0.00555	0.016631	0.008567	0.006406	1.06142	-0.557584	0.942597	1.58472	0.304512	0.635236	65.8759	54.9353	53.4437	6.4003	6.55703	6.24356	18756829	64822086
ENSG00000136425	CIB2	Other	0	15	1547	558	0.108597	0.050179	0.032258	0.665591	0.251971	25257	0.506649	0.024624	0.013858	0.291029	0.00686	0.009905	0.128205	0.006918	0.010372	0.024471	0.01917	0.011038	0.960061	-0.015307	0.261207	0.407834	0.124581	0.360335	66.9005	68.5775	70.5287	5.87181	5.80632	5.93731	24141426	59437489
ENSG00000136444	RSAD1	Other	0	17	2499	1323	0.067227	0.074074	0.027211	0.634769	0.263946	4637	0.465792	0.022375	0.00992	0.192764	0.005735	0.010542	0.096154	0.008583	0.006762	0.011393	0.017919	0.012571	1.4274	-0.076635	2.41394	4.42041	0.417168	0.223228	67.0096	74.944	76.34	8.32037	8.25249	8.38825	32859980	23677629
ENSG00000136450	SFRS1	Other	0	17	5439	741	0.040816	0.121457	0.037787	0.590823	0.249933	984	0.456853	0.062944	0.011179	0.048436	0.008676	0.003046	0	0.00325	0.001967	0.000666	0.011009	0.00192	0.365951	-0.568887	0.763467	0.817724	0.705335	0.325886	75.1907	73.1383	76.7928	9.03251	9.04036	9.02465	25338248	31199361
ENSG00000136457	CHAD	Other	0	17	1694	1074	0.085006	0.073557	0.036313	0.634264	0.255866	2650	0.560821	0.024627	0.011698	0.245169	0.005803	0.013806	0.19697	0.009181	0.003533	0.006664	0.021715	0.020312	1.58521	0.780524	2.41394	4.42041	0.417168	0.223228	66.9939	75.2127	76.259				32875703	23661906
ENSG00000136487	GH2	Other	0	17	1078	706.5	0.06308	0.044586	0.023355	0.664968	0.267091	574	0.566202	0.045296	0.012195	0.115385	0.007299	0.005226	0.038462	0.00365	0.006833	0.004511	0.009998	0.004142	0.57565	0.390614	0.605456	0.693669	0.516832	0.285925	66.1536	66.9395	68.9614	3.93348	4.12308	3.74387	19462613	37074996
ENSG00000136514	RTP4	Other	0	3	1009	735	0.02775	0.023129	0.009524	0.715102	0.252245	2184	0.406664	0.013692	0.014194	0.401282	0.00882	0.009128	0.166667	0.006941	0.003616	0.004439	0.015589	0.008819	0.863801	-0.816522	2.82671	3.97942	1.67034	0.415453	60.4339	62.9387	62.4252	3.52983	3.4935	3.56617	10931366	96532917
ENSG00000136535	TBR1	Other	0	2	3379	1612.5	0.122521	0.107287	0.08124	0.606636	0.204837	5510	0.446278	0.042332	0.008167	0.09432	0.004359	0.006099	0.04661	0.004308	0.006118	0.014575	0.012763	0.007614	1.00302	-0.024869	0.629806	0.453789	0.792666	0.421654	58.5568	51.7515	51.3745	3.0602	3.0776	3.04281	80965807	68795444
ENSG00000136541	ERMN	Other	0	2	4118	715.5	0.010685	0.012113	0.00559	0.733613	0.248684	4900	0.358148	0.011422	0.009184	0.339493	0.005367	0.011422	0.339286	0.007634	0.005044	0.012131	0.00805	0.00971	1.67049	-1.21124	0.830349	0.992145	0.668553	0.617323	34.6204	53.7984	51.4761	3.68845	3.61252	3.76437	85063267	64697984
ENSG00000136630	HLX	Other	0	1	2304	1180.5	0.155382	0.083016	0.061838	0.626175	0.228971	3325	0.487608	0.056733	0.004812	0.031807	0.003188	0.009555	0.057895	0.006648	0.002703	0.003609	0.004637	0.008969	2.66711	0.732361	0.830037	1.06007	0.6	0.49813	50.8406	65.4532	64.7756	5.06616	4.95798	5.17434	28127527	96765235
ENSG00000136634	IL10	GWAS	2	1	1629	531	0.02701	0.026365	0.003766	0.709228	0.26064	3263	0.489733	0.023904	0.009194	0.192308	0.00471	0.007049	0.051282	0.005965	0.00392	0.006904	0.00841	0.005583	1.02977	-0.348866	0.594061	0.753209	0.434912	0.256988	54.2255	73.8888	73.4244	2.94914	2.90548	2.99281	42239703	82653059
ENSG00000136710	CCDC115	Other	0	2	1644	529.5	0.057178	0.07271	0.029273	0.635883	0.262134	2462	0.507105	0.026797	0.00853	0.151577	0.004591	0.005278	0.060606	0.003755	0.018354	0.040835	0.01394	0.006794	0.831157	0.004302	1.0691	1.48245	0.658865	0.657284	48.0023	36.7318	38.7674	8.41957	8.29008	8.54906	112136810	37624441
ENSG00000136718	IMP4	Other	0	2	1115	708	0.123767	0.103107	0.030603	0.610075	0.256215	2630	0.543487	0.07444	0.010646	0.097049	0.003697	0.009495	0.066327	0.004924	0.006299	0.005265	0.012262	0.009843	1.1979	0.632535	1.0691	1.48245	0.658865	0.657284	47.9675	36.8837	38.6035	7.59375	7.67505	7.51246	112132356	37628895
ENSG00000136783	NIPSP3A	Other	0	9	1652	638	0.033898	0.037618	0.013584	0.688401	0.260397	10748	0.361665	0.022801	0.009955	0.163222	0.006379	0.008805	0.077236	0.007209	0.006166	0.012002	0.010531	0.007868	1.18801	-0.971179	1.44729	2.34059	0.553981	0.712401	56.3994	62.5532	61.4422	9.0396	8.87625	9.20296	33717246	57948507
ENSG00000136807	CDK9	Other	0	9	2004	1288.5	0.118762	0.080326	0.044626	0.637175	0.237873	2275	0.561072	0.071178	0.012308	0.104984	0.005206	0.011863	0.049383	0.008988	0.009447	0.025874	0.01175	0.009693	1.29464	1.39697	1.06873	1.46404	0.675351	0.196358	76.0243	77.2169	76.5548	5.28065	5.21122	5.35008	10683215	80982538
ENSG00000136819	C9orf78	Other	0	9	1817	693	0.060539	0.044733	0.018759	0.696104	0.240404	6180	0.459053	0.031982	0.010032	0.141666	0.005683	0.010338	0.09596	0.007509	0.012352	0.029498	0.010293	0.009519	1.38405	-0.118443	2.975	3.94925	2.00647	0.218405	72.6724	75.6301	76.2904	9.70029	9.9254	9.47517	8639863	83025890
ENSG00000136826	KLF4	Other	0	9	2923	1400	0.113582	0.099286	0.074048	0.603	0.223667	1692	0.513529	0.096471	0.015957	0.091896	0.007849	0.008824	0.006098	0.009115	0.00607	0.014688	0.013857	0.006101	0.742701	1.03306	2.12462	3.37988	0.860271	0.480216	45.467	57.9243	54.7876	7.76893	7.88693	7.65093	30983987	60681766
ENSG00000136867	SLC31A2	Other	0	9	1947	480	0.038007	0.015972	0.014583	0.693194	0.27625	11177	0.480377	0.024918	0.011273	0.254933	0.005047	0.007297	0.092857	0.005111	0.013748	0.023484	0.00757	0.005026	0.869468	-0.342167	1.00316	0.41415	1.59218	0.398917	55.2749	56.6354	58.1261	8.41427	7.97002	8.85853	25313602	66352151
ENSG00000136869	TLR4	Other	0	9	5763	2454	0.017352	0.012021	0.003464	0.712877	0.271638	7532	0.368498	0.009023	0.010356	0.323701	0.007503	0.007564	0.220588	0.005624	0.016815	0.03675	0.00924	0.006661	0.981036	-1.10991	0.566014	1.03185	0.107753	0.792323	22.9075	50.4914	48.7967	4.2348	4.09329	4.37632	20760312	70905441
ENSG00000136872	ALDOB	Mendelian	1	9	2451	877.5	0.025296	0.02963	0.011396	0.688547	0.270427	12785	0.411333	0.010004	0.011029	0.516028	0.005926	0.012505	0.273438	0.009868	0.012053	0.041554	0.01937	0.014897	1.52299	-0.909245	1.01529	1.04533	0.98687	0.7875	62.2986	60.9909	58.3314	3.78844	3.70542	3.87146	37042949	54622804	0	0
ENSG00000136918	WDR38	Other	0	9	1252	939	0.087859	0.057508	0.029819	0.663046	0.249627	3149	0.560875	0.034242	0.008574	0.129835	0.004275	0.006341	0.083333	0.003611	0.007803	0.011477	0.010301	0.007187	0.993373	0.589215	0.939216	0.90531	0.964879	0.254921	75.3743	77.745	75.9122	4.18934	4.2314	4.14728	13615474	78050279
ENSG00000136940	PDCL	Other	0	9	2788	540	0.022956	0.028395	0.007407	0.717531	0.246667	7445	0.436854	0.029258	0.01182	0.211179	0.005811	0.007516	0.091743	0.004977	0.003282	0.003766	0.010166	0.006176	0.854065	-0.584373	1.3342	2.01897	0.654595	0.509153	69.0964	59.6385	60.4692	8.7793	8.91173	8.64687	15647683	76018070
ENSG00000136942	RPL35	Other	0	9	529	325.5	0.120983	0.089094	0.02765	0.626421	0.256836	3531	0.557963	0.045582	0.011045	0.155326	0.004154	0.009567	0.055556	0.00737	0.007103	0.019194	0.016441	0.009567	1.1634	0.641105	0.939216	0.90531	0.964879	0.254921	75.2908	77.6427	75.8774	11.8191	11.9554	11.6829	13611232	78054521
ENSG00000136943	CTSL2	Other	0	9	1547	999	0.067227	0.028028	0.02002	0.707908	0.244044	5100	0.455257	0.041512	0.008824	0.099193	0.00491	0.010574	0.070755	0.007967	0.01301	0.06773	0.006256	0.007623	1.60961	-0.190918	0.851116	1.19925	0.49937	0.4375	77.3845	42.0436	44.9286	10.7357	9.91612	11.5554	41435166	50230587
ENSG00000136997	MYC	Other	0	8	2992	1063.5	0.116979	0.079925	0.060179	0.634509	0.225388	2993	0.532	0.086	0.016037	0.104896	0.007677	0.007667	0.027132	0.005835	0.007055	0.015931	0.013255	0.005871	0.642107	0.725651	3.25417	5.486	1.0318	0.296949	77.0687	74.6026	75.9331	5.28694	5.11222	5.46166	17454969	83361805
ENSG00000136999	NOV	GWAS	2	8	2369	1068	0.038835	0.047753	0.019663	0.676217	0.256367	5508	0.401918	0.017372	0.01398	0.407578	0.007021	0.013753	0.1875	0.010681	0.039964	0.05534	0.024211	0.016177	1.32142	-0.649497	0.79946	0.855372	0.741303	0.490551	35.9283	66.1037	64.8791				25772997	75043777
ENSG00000137070	IL11RA	Other	0	9	1938	1215	0.038184	0.039506	0.011523	0.67465	0.274321	5997	0.526438	0.021284	0.005836	0.172362	0.002215	0.005653	0.101562	0.003568	0.015139	0.042947	0.008304	0.006419	1.30112	0.008914	0.538334	0.607053	0.469616	0.254232	65.915	69.229	72.0525	7.73313	7.64379	7.82246	34647907	13959592
ENSG00000137077	CCL21	GWAS	2	9	950	384	0.021053	0.026042	0.002604	0.697396	0.273958	196	0.632653	0.020408	0.010204	0.25	0.005208	0.005102	0	0.005208	0.0005		0.010143	0.003632	0.671592	0.184542	0.538334	0.607053	0.469616	0.254232	61.4454	68.176	70.048	7.67257	7.90446	7.44068	34699574	13907925
ENSG00000137078	SIT1	Other	0	9	1233	585	0.060016	0.051282	0.023932	0.662906	0.26188	415	0.619277	0.033735	0.024096	0.5	0.007481	0	0	0			0.0306	0	0	0.420373	0.478003	0.746596	0.209411	0.299016	73.7301	75.5608	77.0351	3.6726	3.7056	3.63961	35640123	12967376
ENSG00000137098	SPAG8	Other	0	9	2328	1476	0.040378	0.034553	0.017615	0.68252	0.265312	2149	0.496279	0.025116	0.009307	0.203798	0.004296	0.004186	0.037037	0.00334	0.000967	0.000835	0.009974	0.003559	0.604151	-0.146341	0.478003	0.746596	0.209411	0.299016	70.9766	75.497	75.4495	6.15931	6.1784	6.14021	35800020	12807479
ENSG00000137100	DCTN3	Other	0	9	1172	477	0.044369	0.054507	0.020964	0.667757	0.256771	5775	0.489093	0.017313	0.005541	0.170029	0.002643	0.005886	0.09	0.004405	0.003283	0.004312	0.011033	0.007847	1.42688	-0.259217	0.538334	0.607053	0.469616	0.254232	67.0528	69.8285	72.6214	9.18617	9.16629	9.20604	34607022	14000477
ENSG00000137106	GRHPR	Other	0	9	2640	1081.5	0.059091	0.05779	0.0319	0.653167	0.257143	11661	0.525591	0.033379	0.009176	0.15415	0.00417	0.00796	0.097436	0.00487	0.012146	0.059273	0.011632	0.008812	1.16514	0.108355	0.819421	1.63884	0	0.415453	74.9407	72.9813	71.6253	9.82972	9.43016	10.2293	37419824	11187675
ENSG00000137124	ALDH1B1	Other	0	9	3022	1548	0.053607	0.052326	0.025194	0.662532	0.259948	2928	0.508527	0.039563	0.012637	0.164017	0.006401	0.011255	0.112069	0.007102	0.005495	0.009588	0.012823	0.01057	1.19634	0.13357	0.594575	1.18915	0	0.687598	57.0393	50.8917	52.5426	8.13524	7.80375	8.46674	38385678	10221821
ENSG00000137133	HINT2	Other	0	9	652	486	0.082822	0.057613	0.020576	0.641152	0.280658	1433	0.525105	0.059972	0.00977	0.081452	0.005197	0.006974	0	0.007418	0.002228	0.001758	0.008024	0.004756	0.958748	0.383673	0.478003	0.746596	0.209411	0.299016	70.7681	75.5264	75.3937	8.76143	8.62413	8.89874	35803999	12803500
ENSG00000137135	C9orf100	Other	0	9	3811	869.25	0.045657	0.066149	0.01323	0.643773	0.276848	6450	0.483047	0.022604	0.007132	0.18519	0.003014	0.000619	0	0.000634	0.0029	0.0048	0.01419	0.000408	0.116636	-0.12373	0.478003	0.746596	0.209411	0.299016	73.9372	75.2394	77.0748	4.82642	5.01783	4.63502	35654475	12953024
ENSG00000137142	IGFBPL1	Other	0	9	1093	831	0.168344	0.127557	0.081829	0.574007	0.216606	14328	0.487779	0.025764	0.008794	0.17608	0.00437	0.011768	0.143243	0.008291	0.01201	0.029284	0.024969	0.023031	1.79743	-0.222728	0.594575	1.18915	0	0.687598	58.0701	49.383	51.0372	6.38732	5.64431	7.13032	38406717	10200782
ENSG00000137193	PIM1	Other	0	6	2643	1072.5	0.090806	0.086247	0.05641	0.625828	0.231515	2566	0.51049	0.056721	0.010133	0.068707	0.00661	0.006605	0.020548	0.005766	0.003868	0.007098	0.010063	0.005381	0.875506	0.737762	0.75061	0.629921	0.871299	0.33622	76.3361	74.0625	73.5545	9.32939	9.81313	8.84565	37248572	23189553
ENSG00000137273	FOXF2	Other	0	6	2187	1329	0.177412	0.133935	0.108352	0.571708	0.186005	3572	0.587084	0.092256	0.017077	0.097105	0.008944	0.010064	0.051515	0.005852	0.024858	0.083476	0.018119	0.010245	0.79159	1.40175	4.30419	0.664333	7.93815	0.478839	52.1424	59.4558	61.1113	3.99152	4.39462	3.58841	1337949	59100176
ENSG00000137285	TUBB2B	Other	0	6	1900	1332	0.115789	0.078829	0.051802	0.644444	0.224925	1455	0.573196	0.100344	0.00756	0.047945	0.003056	0.00756	0.034247	0.004584	0.018608	0.041106	0.005749	0.005654	1.34318	1.01908	2.58429	1.46251	3.70989	0.33622	72.3708	69.7701	71.9598	8.14786	9.57619	6.71953	3171193	57266932
ENSG00000137288	C6orf125	Other	0	6	506	337.5	0.090909	0.071111	0.014815	0.662519	0.251556	13625	0.474987	0.032081	0.011156	0.180736	0.005535	0.010401	0.123288	0.006659	0.003327	0.005296	0.01652	0.013179	1.25224	-0.255935	0.912651	1.82167	0	0.305905	71.2592	73.6695	75.6674	6.27522	6.2987	6.25173	33780403	26657722
ENSG00000137310	TCF19	Other	0	6	3306	1032	0.053842	0.05814	0.017442	0.652907	0.271512	2379	0.49203	0.029362	0.013031	0.229052	0.006496	0.004195	0.028571	0.003457	0.014376	0.027113	0.017558	0.003918	0.432376	0.10546	0.280231	0.350957	0.207854	0.245964	70.1562	68.4168	69.4025				31237126	29200999
ENSG00000137392	CLPS	Other	0	6	539	333	0.06308	0.048048	0.024024	0.67027	0.257658	1804	0.554324	0.025499	0.006652	0.086957	0.004551	0.012195	0.108696	0.00967	0.023427	0.048658	0.007228	0.011704	2.4625	-0.080397	0.430674	0.866801	0	0.2625	73.0943	66.8215	67.3996	3.72614	3.68148	3.7708	35871909	24566216
ENSG00000137404	NRM	Other	0	6	1755	537	0.060399	0.048417	0.016387	0.632775	0.302421	1619	0.50525	0.027177	0.0105	0.136364	0.006984	0.004324	0.045455	0.003175	0.002564	0.002284	0.011022	0.00421	0.553075	0.424022	0.138198	0.115165	0.15465	0.363779	77.4745	74.8198	75.0957				30765489	29672636
ENSG00000137440	FGFBP1	Other	0	4	1359	699	0.027962	0.010014	0.004292	0.715594	0.2701	1813	0.450083	0.011031	0.012135	0.55	0.006135	0.012135	0.4	0.007808	0.003503	0.004415	0.009898	0.009593	1.34318	-0.631604	1.53955	2.92829	0.150808	0.443701	52.6229	54.9632	57.7574	3.98573	3.9303	4.04115	15547875	35306999
ENSG00000137441	FGFBP2	Other	0	4	1161	666	0.041344	0.034535	0.016517	0.688288	0.260661	1814	0.405805	0.024096	0.017641	0.320287	0.010168	0.015882	0.159091	0.012346	0.004052	0.007894	0.018059	0.013992	1.20926	-0.503574	1.53955	2.92829	0.150808	0.443701	54.4314	53.4318	56.4957	5.57882	5.11838	6.03925	15572464	35282410
ENSG00000137463	C4orf49	Other	0	4	1339	757.5	0.062733	0.034983	0.027063	0.685281	0.252673	12777	0.401262	0.028823	0.011035	0.179216	0.006044	0.008881	0.097297	0.006257	0.010169	0.035747	0.010412	0.007691	1.0809	-0.709235	1.26882	1.96426	0.582925	0.27628	73.2595	73.0974	76.0374	9.05426	8.32755	9.78097	50859209	89558980
ENSG00000137496	IL18BP	Other	0	11	2652	509.571	0.03092	0.026913	0.012896	0.685562	0.274629	1335	0.579026	0.029963	0.009738	0.15	0.005405	0.009738	0.075	0.007722	0.008173	0.007537	0.007743	0.007312	1.34318	0.140153	0.764469	1.26917	0.252349	0.279724	60.778	72.7266	71.6519	4.08488	4.14602	4.02374	63063156	18438447
ENSG00000137500	CCDC90B	Other	0	11	1576	759	0.049492	0.028986	0.007905	0.709354	0.253755	23208	0.371749	0.014508	0.007713	0.201964	0.004853	0.009443	0.159763	0.00723	0.007401	0.021411	0.009297	0.009759	1.64446	-1.02757	0.353726	0.195153	0.512997	0.424409	51.8381	60.0438	56.7183	6.29388	6.26187	6.32588	51789796	29711807
ENSG00000137547	MRPL15	Other	0	8	1131	885	0.05305	0.040678	0.013559	0.67209	0.273672	11451	0.42945	0.028064	0.010479	0.17737	0.005661	0.008315	0.104938	0.005525	0.007577	0.016509	0.011019	0.007982	1.0658	-0.57466	0.392419	0.5942	0.190638	0.582874	69.6126	61.6174	60.6552	9.44653	9.51827	9.37479	55216671	9758619
ENSG00000137558	PI15	Other	0	8	6732	771	0.011884	0.037613	0.016861	0.69572	0.249805	23702	0.35411	0.01069	0.011138	0.422308	0.006695	0.010774	0.220472	0.008508	0.018558	0.056833	0.020543	0.014212	1.29925	-1.27216	0.567629	0.996997	0.12999	0.595965	47.8883	38.2222	41.7953	5.05609	4.81781	5.29437	70360253	30456521
ENSG00000137561	TTPA	Mendelian	1	8	2294	831	0.050567	0.061372	0.030084	0.658243	0.250301	23876	0.380521	0.014875	0.014073	0.374487	0.008631	0.010195	0.185393	0.00755	0.009334	0.014839	0.028664	0.016347	0.973084	-0.945066	0.572209	0.834207	0.310107	0.764075	41.7542	38.3011	39.6957	4.63575	4.53593	4.73556	64148039	18689987	0	1
ENSG00000137673	MMP7	Other	0	11	1118	798	0.033989	0.030075	0.015038	0.7	0.254887	9093	0.368271	0.013595	0.016716	0.49345	0.010146	0.010635	0.225806	0.007669	0.009681	0.027032	0.021943	0.01216	0.854532	-1.05708	0.383756	0.587625	0.187504	0.415453	43.8015	72.6855	70.2373	5.25514	5.3241	5.18619	32550815	48950788
ENSG00000137700	SLC37A4	Mendelian	1	11	2134	1314	0.038425	0.027397	0.009132	0.684018	0.279452	4389	0.566614	0.046003	0.011164	0.163441	0.003821	0.011159	0.084158	0.007639	0.015506	0.036203	0.007092	0.007531	1.34257	0.349211	1.15343	2.08686	0.21	0.202023	75.9948	74.8491	75.2806	5.87972	6.10865	5.65079	16048846	65452757	0	1
ENSG00000137752	CASP1	Other	0	11	1380	737.4	0.030435	0.027936	0.009493	0.705018	0.257554	8242	0.357983	0.008243	0.014924	0.780074	0.008564	0.012608	0.338235	0.009901	0.027008	0.051271	0.02783	0.016429	1.13474	-1.14152	0.723026	0.316098	1.13786	0.675087	26.6984	46.2373	48.3303	5.09711	4.80068	5.39355	30046112	51455491
ENSG00000137801	THBS1	Other	0	15	5913	2430	0.053103	0.04513	0.022634	0.684966	0.24727	15333	0.401992	0.018619	0.008935	0.210173	0.005117	0.006966	0.087413	0.005439	0.009082	0.023003	0.01299	0.007671	1.04714	-0.596787	3.18435	3.91887	2.45479	0.389272	56.8225	75.1314	74.2989	4.33444	4.42148	4.24739	37671208	20911208
ENSG00000137807	KIF23	Other	0	15	3634	2772	0.043478	0.03367	0.008418	0.704545	0.253367	34780	0.398375	0.023365	0.007936	0.16859	0.004092	0.007176	0.084767	0.00532	0.003234	0.005652	0.00856	0.006602	1.21459	-0.749976	1.47803	2.10784	0.850779	0.332087	60.6711	64.1062	68.8055	5.63933	5.79455	5.48412	32825937	50752978
ENSG00000137818	RPLP1	Other	0	15	512	301.5	0.089844	0.031509	0.031509	0.670315	0.266667	2211	0.471996	0.068654	0.010855	0.085642	0.005342	0.004968	0.013158	0.004365	0.00472	0.009422	0.006279	0.00334	0.614792	-0.007192	1.47803	2.10784	0.850779	0.332087	59.7386	63.2093	68.3313	8.31853	8.33312	8.30394	32805340	50773575
ENSG00000137824	FAM82A2	Other	0	15	2251	1213	0.055975	0.045617	0.01374	0.676944	0.263699	17087	0.482946	0.024179	0.010885	0.222677	0.005638	0.009228	0.128019	0.006284	0.005022	0.009547	0.013974	0.010094	1.13865	-0.21007	0.702835	0.346548	1.06233	0.177756	78.1869	73.2657	75.8493	8.34268	8.57446	8.11091	38825064	22065064
ENSG00000137860	SLC28A2	Other	0	15	2458	1971	0.03336	0.014713	0.008625	0.699848	0.276814	21185	0.406271	0.011298	0.014208	0.505523	0.008594	0.008568	0.2	0.00638	0.013863	0.050077	0.013452	0.007408	0.809978	-0.866732	0.686563	0.78281	0.583899	0.468504	48.0088	56.0692	56.8451	3.649	3.6683	3.62969	43343575	26583575
ENSG00000137875	BCL2L10	Other	0	15	887	609	0.135287	0.114943	0.062397	0.595074	0.227586	2245	0.51811	0.053887	0.012918	0.107459	0.007533	0.014134	0.106557	0.00887	0.012088	0.02245	0.016834	0.017526	1.46969	0.311463	0.287347	0.369374	0.195054	0.327264	71.4666	76.6137	74.681	4.1275	4.18367	4.07133	50148226	33430689
ENSG00000137876	C15orf15	Other	0	15	1464	486	0.04235	0.049383	0.012346	0.697531	0.240741	14223	0.363234	0.01488	0.012374	0.330746	0.007565	0.011371	0.132075	0.009548	0.008105	0.014453	0.02161	0.013182	1.23426	-1.10616	0.72627	0.998216	0.454324	0.438189	39.126	42.463	45.0587	10.7108	10.7808	10.6409	47070247	36508668
ENSG00000137880	GCHFR	Other	0	15	727	249	0.101788	0.056225	0.024096	0.679518	0.240161	2913	0.55628	0.041181	0.016135	0.191732	0.008593	0.01304	0.083333	0.010021	0.010154	0.016751	0.016619	0.011495	1.0856	0.750731	0.702835	0.346548	1.06233	0.177756	77.9748	73.2237	76.3441	5.11719	5.15199	5.08239	38845378	22085378
ENSG00000137955	RABGGTB	Other	0	1	1660	800	0.026506	0.01875	0.012083	0.717583	0.251583	7491	0.37591	0.016413	0.00801	0.219602	0.004479	0	0	0			0.007331	0	0	-0.914099	1.47582	1.82927	1.10996	0.77372	52.7105	52.2295	49.7078	7.69625	7.7192	7.67331	76029081	46327876
ENSG00000137965	IFI44	Other	0	1	1681	1329	0.023795	0.019564	0.007524	0.710309	0.262603	12547	0.347902	0.013056	0.012752	0.421201	0.007349	0.008757	0.097561	0.007582	0.002662	0.003186	0.01346	0.007295	0.922409	-1.21857	0.388442	0.534956	0.231929	0.434744	18.6362	56.8615	53.0584	6.50046	6.8179	6.18302	78895224	43461733
ENSG00000137976	DSE2B	GWAS	2	1	1466	664	0.017735	0.021586	0.005522	0.711446	0.261446	14923	0.390314	0.00906	0.011325	0.502948	0.00683	0.010526	0.330882	0.007597	0.007531	0.040376	0.015716	0.012547	1.24839	-1.05611	0.760079	0.883707	0.628572	0.715846	38.1252	72.0216	71.1638	3.05949	3.09776	3.02122	84645041	37711916
ENSG00000138061	CYP1B1	Mendelian	1	2	5126	1626	0.064768	0.099016	0.057196	0.607257	0.236531	3418	0.435545	0.057878	0.015799	0.096044	0.010869	0.012277	0.065657	0.008998	0.028613	0.087939	0.01611	0.011965	1.04378	-0.087419	1.1227	1.46238	0.77896	0.318307	63.622	64.2534	62.6542	6.62431	5.72433	7.5243	38152523	55037375	2	0
ENSG00000138073	PREB	Other	0	2	2162	1161	0.076781	0.05168	0.022394	0.655125	0.270801	1753	0.562144	0.041049	0.005705	0.097278	0.001785	0	0	0			0.006196	0	0	0.63726	0.600791	1.03357	0.161791	0.219783	74.1454	73.6717	74.6427	8.69994	8.81478	8.58511	27209088	65980810
ENSG00000138080	EMILIN1	Other	0	2	3835	3045	0.105867	0.066338	0.024959	0.640066	0.268637	3885	0.555784	0.025135	0.014414	0.378912	0.005017	0	0	0			0.028347	0	0	1.17225	0.600791	1.03357	0.161791	0.219783	72.941	71.4275	73.7618	3.73606	3.47067	4.00146	27158900	66030998
ENSG00000138136	LBX1	Other	0	10	1285	840	0.224125	0.12619	0.090476	0.581429	0.201905	699	0.587143	0.077143	0.008584	0.092725	0.00155	0.005714	0.037037	0.003096	0.005471	0.008255	0.012602	0.006474	0.894176	2.18692	1.39308	2.59616	0.18	0.293504	65.5591	67.8026	69.4345	3.35343	3.3746	3.33225	32397022	62542774
ENSG00000138172	CALHM2	Other	0	10	3158	861	0.065864	0.063105	0.032907	0.637631	0.266357	2947	0.553227	0.035147	0.019681	0.289636	0.009847	0.005745	0.086538	0.002802	0.007039	0.008046	0.024556	0.007248	0.392095	0.400244	0.60051	1.20102	0	0.233563	71.9589	75.1175	77.0693	5.72553	4.9854	6.46566	30175145	64764651
ENSG00000138231	DBR1	Other	0	3	2645	1629	0.037051	0.025783	0.013505	0.711357	0.249355	11256	0.389106	0.022889	0.011372	0.194074	0.007092	0.007541	0.093023	0.005538	0.005381	0.007452	0.010049	0.006338	0.890692	-0.873223	0.55295	0.718199	0.381345	0.450591	70.2968	69.7454	70.4377	8.67258	8.5325	8.81267	60132322	47331961
ENSG00000138271	GPR87	Other	0	3	1498	1071	0.037383	0.024276	0.013072	0.701774	0.260878	21184	0.397467	0.013181	0.009772	0.340215	0.005358	0.010592	0.182143	0.008301	0.009857	0.023287	0.012019	0.010247	1.456	-1.00343	1.22966	1.33496	1.13435	0.591831	49.0003	55.8839	52.6149	3.53602	3.539	3.53303	46995871	60468412
ENSG00000138293	NCOA4	Other	0	10	3681	1407.6	0.025537	0.015203	0.004405	0.720347	0.260045	21725	0.40766	0.024832	0.010679	0.168685	0.006655	0.009346	0.090406	0.007282	0.00733	0.035552	0.007359	0.00662	1.17556	-0.731693	0.417957	0.493326	0.328884	0.502953	44.0163	49.7653	46.7853	6.29352	6.31631	6.27072	51247986	10813045
ENSG00000138379	MSTN	Other	0	2	2816	1122	0.017756	0.019608	0.008913	0.716043	0.255437	4201	0.322014	0.008074	0.013568	0.412745	0.010319	0.011636	0.147059	0.010534	0.008061	0.019235	0.015482	0.010426	1.15192	-1.33344	0.443154	0.899312	0.006424	0.454035	35.2913	65.8282	64.7094	3.91611	3.86508	3.96715	52318962	97442289
ENSG00000138385	SSB	Other	0	2	1888	1174	0.03178	0.008518	0.003975	0.740204	0.247303	11280	0.390324	0.02848	0.008156	0.136961	0.00438	0.007695	0.071429	0.005827	0.009584	0.016517	0.004409	0.004921	1.26726	-0.779743	1.45815	2.27953	0.629227	0.537402	71.1831	57.2656	57.7606	10.8726	10.9626	10.7827	72580926	77180325
ENSG00000138615	CILP	Other	0	15	4431	3549	0.044234	0.040011	0.010144	0.6847	0.265145	11012	0.485411	0.019754	0.007991	0.197678	0.004169	0.010783	0.169725	0.00758	0.005571	0.016904	0.010764	0.011981	1.8124	-0.238615	0.548181	0.634952	0.462289	0.217717	71.0631	71.2708	72.9171	8.45976	8.13274	8.78678	37055784	46523131
ENSG00000138675	FGF5	Other	0	4	5423	517	0.021759	0.047711	0.027079	0.666151	0.259059	18972	0.35573	0.014837	0.010489	0.298406	0.006153	0.01147	0.177305	0.008972	0.009875	0.016365	0.018336	0.014436	1.4688	-1.05666	0.669453	0.710969	0.613098	0.7875	44.4068	74.5665	73.5975	4.42323	4.41707	4.42938	81418980	30564106
ENSG00000138684	IL21	Other	0	4	629	483	0.012719	0.010352	0.00207	0.727122	0.260455	7794	0.384359	0.019455	0.010136	0.237419	0.005627	0.008575	0.151316	0.005743	0.012761	0.027263	0.006549	0.005743	1.13638	-0.982847	0.517878	0.44667	0.589086	0.494685	69.336	72.997	73.6693	3.56278	3.56132	3.56425	67515622	72902567
ENSG00000138755	CXCL9	Other	0	4	2566	372	0.017927	0.024194	0.002688	0.706989	0.266129	3470	0.371906	0.010938	0.008069	0.289807	0.004953	0.010363	0.078947	0.009604	0.017038	0.082907	0.010513	0.0087	1.72496	-1.05766	0.682855	1.17595	0.179428	0.368602	67.1339	60.0801	56.7349	4.90805	4.85201	4.96409	77144666	26289792
ENSG00000138796	HADH	Other	0	4	2033	1032	0.072799	0.047158	0.033592	0.67009	0.24916	43317	0.428746	0.01773	0.008034	0.199215	0.004583	0.009809	0.166234	0.006986	0.006027	0.025628	0.012466	0.01252	1.64	-0.731762	1.0079	0.894867	1.12094	0.647638	50.3485	48.2919	44.1163				82120014	58298175
ENSG00000139053	PDE6H	Other	0	12	725	246	0.01931	0.020325	0.004065	0.701626	0.273984	8080	0.393356	0.012103	0.016832	0.613533	0.009521	0.00951	0.22449	0.006876	0.002886	0.004594	0.01915	0.009387	0.758882	-0.960205	0.769194	0.970519	0.567869	0.495374	36.4557	37.6636	39.282	3.53467	3.35297	3.71638	15021655	20423806
ENSG00000139088	AC006432.15-2	Other	0	12	670	282	0.026866	0.01773	0.010638	0.710638	0.260993	4734	0.346041	0.012568	0.014787	0.504225	0.008557	0.002095	0.033333	0.001697	0.01488	0.034118	0.015021	0.001797	0.190276	-1.11848	0.424916	0.546373	0.301744	0.460925	50.6024	42.2568	44.0887				9617406	25828055
ENSG00000139168	ZCRB1	Other	0	12	1844	648	0.027115	0.018519	0.003086	0.725617	0.252778	12176	0.375543	0.014589	0.008049	0.213921	0.005001	0.009098	0.174157	0.006654	0.005805	0.010741	0.00759	0.008053	1.51824	-0.954532	0.569334	1.13603	0.005	0.762008	57.3048	54.9386	51.6912	10.3851	10.413	10.3571	40999177	5553716
ENSG00000139190	VAMP1	GWAS	2	12	3366	346	0.047534	0.026975	0.00578	0.708092	0.259152	6303	0.472476	0.023592	0.009361	0.22192	0.004225	0.000786	0.006667	0.000644	0.005481	0.006158	0.008978	0.000636	0.112844	-0.146407	3.02485	2.5208	3.52912	0.22185	73.389	77.0488	76.6917	5.13947	5.28738	4.99156	6445464	28999997
ENSG00000139192	TAPBPL	Other	0	12	1713	1401	0.052539	0.035689	0.015703	0.674804	0.273804	8455	0.490464	0.031787	0.011354	0.204643	0.005008	0.008006	0.107407	0.004742	0.007764	0.016831	0.010683	0.007033	0.947053	-0.09101	3.02485	2.5208	3.52912	0.22185	73.5759	76.9059	76.7614	5.5672	5.43843	5.69597	6436623	29008838
ENSG00000139193	CD27	Other	0	12	1320	777	0.054545	0.039897	0.014157	0.684427	0.261519	5478	0.49728	0.028654	0.015517	0.305794	0.006954	0.013058	0.177215	0.008215	0.01381	0.024529	0.016959	0.012693	1.13033	-0.042304	3.02485	2.5208	3.52912	0.22185	73.7636	76.7504	76.8241	4.1361	4.06526	4.20693	6427728	29017733
ENSG00000139200	C12orf53	Other	0	12	2092	843	0.054493	0.059312	0.016607	0.637011	0.28707	1955	0.529412	0.015345	0.008696	0.333333	0.003636	0.008696	0.2	0.005714	0.005146	0.008091	0.022087	0.015502	1.34318	0.272599	3.02485	2.5208	3.52912	0.22185	74.9279	73.1982	76.3282	4.51576	4.62462	4.40689	6675244	28770217
ENSG00000139211	AMIGO2	Other	0	12	3763	1563	0.048897	0.03263	0.019834	0.686372	0.261164	390	0.388889	0.030303	0.010256	0.084615	0.007933	0.002525	0	0.002604	0.0005		0.008206	0.001787	0.330708	-0.101454	1.22747	2.22797	0.22053	0.335531	29.5539	71.8591	73.4492	9.2023	8.46747	9.93713	45757836	10312375
ENSG00000139233	LLPH	Other	0	12	1224	384	0.029412	0.018229	0.002604	0.746354	0.232813	6460	0.417904	0.027829	0.011146	0.189123	0.006051	0.010513	0.105556	0.007793	0.002758	0.003669	0.007964	0.00774	1.26699	-0.700757	1.49817	1.77008	1.23159	0.57874	56.8379	75.9904	75.0588	6.1615	5.88236	6.44064	64806954	29361493
ENSG00000139269	INHBE	Other	0	12	2435	1047	0.033676	0.038204	0.007641	0.672397	0.281757	259	0.571429	0.015444	0.011583	0	0.011765	0.003861	0	0.003922	0.0032		0.007911	0.002637	0.447728	0.136161	0.173957	0.340957	0	0.345866	76.312	75.0963	77.353	4.6048	4.43423	4.77536	56136709	20691248
ENSG00000139289	PHLDA1	Other	0	12	5913	1200	0.047015	0.100833	0.059167	0.6175	0.2225	417	0.604317	0.119904	0.01199	0.06	0.00545	0.004796	0.04	0	0.0014	0	0.009415	0.004033	0.537273	-0.243476	1.56093	2.2598	0.848372	0.406496	71.6521	75.1312	73.2853	7.49337	7.48864	7.4981	57640876	39263197
ENSG00000139291	TMEM19	Other	0	12	4659	1005	0.037347	0.016915	0.010945	0.704279	0.267861	13255	0.384471	0.016085	0.010487	0.318932	0.005444	0.012628	0.149533	0.01039	0.00611	0.011228	0.009229	0.009847	1.61744	-0.857075	0.488717	0.550202	0.434784	0.582874	65.7125	59.03	57.4428	6.26984	6.04597	6.49371	61974408	34929665
ENSG00000139329	LUM	Other	0	12	2116	1011	0.015123	0.015826	0.003956	0.708803	0.271414	6086	0.351412	0.012591	0.013802	0.404554	0.00882	0.010815	0.166667	0.008828	0.004815	0.007595	0.012654	0.008895	1.0525	-1.23047	1.11922	1.66599	0.579569	0.526378	18.8556	60.0697	56.8749	10.6064	9.7657	11.4471	42324016	54580057
ENSG00000139330	KERA	Mendelian	1	12	2525	1053	0.013465	0.010446	0.002849	0.721368	0.265337	5293	0.344026	0.007878	0.015492	0.935238	0.008188	0.010692	0.119048	0.009832	0.025252	0.09309	0.015677	0.008336	0.927021	-1.34137	0.872506	1.18167	0.563342	0.693799	20.1477	59.2382	55.8978	4.15103	4.03651	4.26555	42377200	54526873	0	1
ENSG00000139343	SNRPF	Other	0	12	788	255	0.032995	0	0	0.743529	0.256471	6731	0.381475	0.019593	0.007725	0.144068	0.005001	0.00668	0.075758	0.005299	0.008719	0.023751	0.003718	0.00394	1.16134	-0.8491	1.757	2.90664	0.607357	0.338288	69.25	66.0222	61.8903	9.55829	9.69033	9.42624	37568932	59335141
ENSG00000139351	SYCP3	Other	0	12	1126	705	0.031972	0.012766	0.004255	0.739858	0.243121	9679	0.365924	0.023309	0.007749	0.132977	0.00476	0.007838	0.106195	0.005491	0.007539	0.025146	0.005219	0.005418	1.35871	-0.875356	1.44233	2.19917	0.685488	0.51811	53.4442	64.2609	61.138	6.26748	6.95014	5.58483	31697567	65206506
ENSG00000139405	C12orf52	Other	0	12	1834	669	0.08506	0.065022	0.029148	0.640658	0.265172	4765	0.477662	0.025052	0.010913	0.209426	0.005812	0.008142	0.15	0.004497	0.005549	0.009536	0.017341	0.012634	1.00213	0.158813	1.77261	2.74891	0.790857	0.449396	70.5984	67.2874	72.4267	5.99639	5.87646	6.11632	20238297	76665776
ENSG00000139515	PDX1	Other	0	13	1527	846	0.175508	0.138298	0.098109	0.569504	0.19409	3711	0.574508	0.095931	0.006737	0.058989	0.001192	0.007815	0.022472	0.006259	0.011014	0.027586	0.008837	0.006673	1.55809	1.18803	3.29426	3.42995	3.16662	0.616634	69.628	47.2108	50.1217				27394775	10460775
ENSG00000139547	RDH16	Other	0	12	1721	762	0.039512	0.038714	0.017717	0.685827	0.257743	4465	0.478348	0.008036	0.012094	0.641035	0.006999	0.008036	0.361111	0.005176	0.002568	0.004323	0.029617	0.01753	0.892457	-0.443718	0.769861	1.06764	0.479347	0.183957	67.9052	73.2541	75.5379	3.32646	3.31871	3.33422	55634585	20189124
ENSG00000139567	ACVRL1	Mendelian	1	12	4404	1506	0.059946	0.061089	0.030544	0.660159	0.248207	11515	0.52643	0.025477	0.008511	0.149985	0.004812	0.007799	0.098639	0.005424	0.012029	0.043051	0.012339	0.009607	1.23086	0.289864	2.08321	3.19382	0.972603	0.303839	76.0162	77.4773	75.092	5.08578	4.74659	5.42496	50595440	15149979	1	1
ENSG00000139572	GPR84	Other	0	12	1505	1185	0.033223	0.035443	0.006751	0.667679	0.290127	533	0.444653	0.007505	0.011257	0.75	0.005671	0.003752	0	0.003781	0.00415	0.005162	0.030369	0.002524	0.447728	-0.3181	1.03077	1.67714	0.394411	0.553937	78.1522	73.9432	77.61	3.24658	3.16721	3.32594	53043516	17598055
ENSG00000139574	NPFF	Other	0	12	592	336	0.027027	0.029762	0.011905	0.690476	0.267857	357	0.54902	0.022409	0.008403	0.25	0.002865	0	0	0			0.009419	0	0	0.040915	1.08226	1.36508	0.798891	0.202559	74.0918	75.1967	75.1154	5.60492	5.96876	5.24109	52187215	16741754
ENSG00000139648	KRT71	Other	0	12	2264	1566	0.05742	0.052363	0.021711	0.669476	0.25645	6971	0.522082	0.022656	0.018649	0.436897	0.008953	0.009607	0.177215	0.005722	0.019121	0.074247	0.028871	0.01311	0.691958	-0.010692	1.92455	2.69554	1.14409	0.2625	25.9963	58.1587	58.9826	3.19419	3.1747	3.21367	51228579	15783118
ENSG00000139651	ZNF740	Other	0	12	3859	573	0.025913	0.052356	0.010471	0.684817	0.252356	2525	0.46896	0.015026	0.006733	0.184502	0.004021	0.00514	0.184211	0.002409	0.004279	0.011257	0.012413	0.011294	1.02552	-0.377133	1.92455	2.69554	1.14409	0.2625	77.6016	72.8499	77.028	6.44842	6.39597	6.50087	51867727	16422266
ENSG00000139718	SETD1B	Other	0	12	4832	2409	0.088162	0.074305	0.037775	0.638771	0.249149	8329	0.533222	0.043338	0.015728	0.238254	0.005648	0.010415	0.121547	0.005381	0.008384	0.026961	0.021311	0.012469	0.889475	0.437593	0.285114	0	0.565972	0.223654	74.7832	75.4427	75.9247				11601182	85302891
ENSG00000139780	C13orf39	Other	0	13	1085	789	0.036866	0.025349	0.017744	0.699113	0.257795	7646	0.440636	0.029454	0.015564	0.257543	0.00822	0.014727	0.199115	0.009131	0.012721	0.05396	0.012275	0.011431	1.27097	-0.609201	1.85908	2.96373	0.74552	0.691043	42.5368	64.1301	61.655	3.21161	3.22386	3.19937	12002504	85206476
ENSG00000139797	RNF113B	Other	0	13	1378	963	0.105951	0.088266	0.050883	0.633645	0.227207	105	0.4	0	0.009524		0.009524	0		0					0	0.158041	1.79183	2.65601	0.934468	0.539469	67.7254	72.2997	72.0319				16516199	80692781
ENSG00000139826	ABHD13	Other	0	13	5301	1008	0.020374	0.018849	0.002976	0.710516	0.267659	10516	0.36104	0.021824	0.011887	0.244011	0.006708	0.009773	0.1	0.00776	0.005568	0.016928	0.009365	0.007399	1.10437	-1.09939	2.82428	2.68837	2.95551	0.820571	26.958	23.73	23.0883	5.64666	5.56417	5.72916	6466297	90742683
ENSG00000139874	SSTR1	Other	0	14	4291	1170	0.098345	0.089744	0.057265	0.617778	0.235214	774	0.563307	0.085271	0.016796	0.090909	0.009887	0.009044	0.030303	0.007062	0.00273	0.003079	0.014266	0.007082	0.723253	0.357514	1.23254	1.47136	1.00083	0.548425	68.17	63.2402	65.8542	3.83755	3.80416	3.87094	37749487	21179487
ENSG00000139880	CDH24	Other	0	14	3527	2416	0.097533	0.071882	0.037114	0.635403	0.255602	6917	0.536895	0.026282	0.009686	0.209033	0.004306	0.008375	0.137363	0.004894	0.032877	0.092447	0.017762	0.012984	1.16141	0.409826	2.04123	2.41497	1.66501	0.278346	78.2504	75.6562	76.4797	4.87857	4.87901	4.87814	22591344	6021344
ENSG00000139890	REM2	Other	0	14	1859	987	0.124798	0.090172	0.04154	0.61459	0.253698	2599	0.530204	0.023086	0.005002	0.083333	0.003151	0.00885	0.133333	0.005908	0.003393	0.00315	0.009451	0.015654	2.3764	0.340741	2.04123	2.41497	1.66501	0.278346	75.8733	75.3241	77.0972	4.60958	4.70728	4.51188	22424500	5854500
ENSG00000139899	CBLN3	Other	0	14	2342	612	0.036721	0.058824	0.019608	0.641503	0.280065	586	0.597222	0.021605	0.015358	0.631887	0.001744	0.007716	0.142857	0.004732	0.00472	0.002465	0.038289	0.011439	0.674816	0.061217	2.3631	2.74111	1.97513	0.380315	63.4531	70.4375	71.5187	5.22112	5.0577	5.38453	23967076	7397076
ENSG00000139908	TSSK4	Other	0	14	1285	996	0.028016	0.027108	0.007028	0.701104	0.264759	1206	0.509121	0.006633	0.009121	0.75	0.004174	0.005804	0.25	0.004174	0.015136	0.035291	0.023257	0.009703	0.854753	-0.240497	2.3631	2.74111	1.97513	0.380315	73.1884	75.347	75.2352	3.60962	3.59837	3.62087	23746047	7176047
ENSG00000139914	AL136295.17	Other	0	14	1003	873	0.079761	0.064147	0.0252	0.631844	0.278809	381	0.548556	0.020997	0.015748	0.375	0.008043	0.007874	0.125	0.005362	0.0005	0	0.029137	0.011406	0.671592	0.299865	2.3631	2.74111	1.97513	0.380315	74.3314	73.6766	73.8212	3.59129	3.61262	3.56995	23671206	7101206
ENSG00000139921	TMX1	Other	0	14	2383	837	0.024339	0.034648	0.017921	0.698447	0.248984	13371	0.375598	0.021967	0.014808	0.221303	0.01017	0.009713	0.132653	0.006952	0.011101	0.047784	0.014771	0.009452	0.881031	-1.02906	1.47508	2.45083	0.503909	0.445079	55.9226	72.7829	72.5385	8.17621	8.15737	8.19505	50784623	34214623
ENSG00000139977	T12	Other	0	14	2892	1027.5	0.071923	0.079319	0.054988	0.640876	0.224818	17648	0.364991	0.018735	0.009066	0.178446	0.005832	0.006207	0.081325	0.004773	0.006585	0.024315	0.017892	0.00951	0.919635	-0.87385	2.01955	3.769	0.270101	0.792323	55.4698	44.1283	46.5632	5.73856	5.78109	5.69603	49431255	40367330
ENSG00000139988	RDH12	Mendelian	1	14	1723	945	0.044109	0.051852	0.017989	0.653968	0.27619	10232	0.437543	0.019698	0.007037	0.218311	0.002791	0.006923	0.09901	0.005073	0.009916	0.019355	0.013145	0.008452	1.32156	-0.557235	0.111905	0.127836	0.107648	0.324508	66.36	68.8391	66.0836	3.33913	3.3011	3.37717	39103654	50694931	0	1
ENSG00000140030	GPR65	GWAS	2	14	1750	1008	0.022857	0.019841	0.007937	0.716667	0.255556	5157	0.348626	0.010066	0.008532	0.231172	0.006268	0.011227	0.346154	0.007822	0.012072	0.029764	0.009079	0.012474	1.76747	-1.32665	0.439505	0.785847	0.081587	0.798524	23.1	27.7224	29.0263	4.95078	4.61314	5.28843	18823879	70974706
ENSG00000140093	SERPI10	Other	0	14	2534	1329	0.024467	0.020316	0.011287	0.701129	0.267269	7386	0.462212	0.021285	0.01557	0.305319	0.009268	0.012798	0.21519	0.008396	0.006759	0.016705	0.012701	0.010259	1.10406	-0.529043	2.03745	2.67608	1.39882	0.649016	59.7546	49.3537	46.0843	4.18933	4.15245	4.22622	12544202	77254383
ENSG00000140107	C14orf68	Other	0	14	1733	951	0.110791	0.097792	0.052576	0.600526	0.249106	5303	0.5954	0.046757	0.010749	0.129057	0.004946	0.008484	0.064516	0.005736	0.011518	0.02529	0.015591	0.009754	1.06021	0.883554	2.83584	2.7405	2.94071	0.259744	76.0016	70.6869	73.5195	4.63407	4.58287	4.68526	6505635	83292950
ENSG00000140254	DUOXA1	Other	0	15	1918	1168.5	0.088634	0.038939	0.014976	0.676423	0.269662	10436	0.471106	0.020092	0.01102	0.271845	0.005672	0	0	0			0.014422	0	0	-0.077423	0.686563	0.78281	0.583899	0.468504	56.2075	51.2891	53.7054	3.48411	3.41316	3.55505	43203164	26443164
ENSG00000140287	HDC	Other	0	15	2400	1983	0.045833	0.033787	0.013616	0.688956	0.263641	21332	0.456094	0.019743	0.008907	0.242193	0.004208	0.01062	0.191943	0.006968	0.009588	0.028674	0.011082	0.011286	1.60152	-0.545191	0.594775	0.823843	0.373744	0.24252	54.9245	72.2783	70.9512				48333331	31573331
ENSG00000140297	GCNT3	Other	0	15	3176	1311	0.024559	0.021358	0.006102	0.715484	0.257056	5833	0.424552	0.01705	0.021601	0.502743	0.013255	0.014152	0.19	0.011101	0.009269	0.054667	0.020221	0.012001	0.879968	-0.661532	1.35513	1.3119	1.4033	0.263878	57.1047	58.1364	58.7642	3.82077	3.88936	3.75219	42643120	40935795
ENSG00000140299	BNIP2	Other	0	15	6325	1120.5	0.029723	0.035698	0.018742	0.699955	0.245605	23989	0.386636	0.026263	0.012506	0.19999	0.007449	0.011345	0.109177	0.008706	0.006987	0.03076	0.012353	0.009991	1.21849	-0.875336	1.35513	1.3119	1.4033	0.263878	54.8753	53.129	54.0218				42585084	40993831
ENSG00000140395	WDR61	Other	0	15	1188	912	0.026936	0.016447	0.009868	0.713158	0.260526	15159	0.418111	0.016213	0.013457	0.394673	0.007175	0.009425	0.162602	0.0069	0.004335	0.01105	0.011608	0.007595	0.940676	-0.735516	0.261207	0.407834	0.124581	0.360335	62.7209	61.3739	64.4201	7.11999	7.23634	7.00363	23968100	59610815
ENSG00000140403	DJA4	Other	0	15	3358	1217	0.066706	0.04218	0.023555	0.693563	0.240701	14536	0.462508	0.030375	0.013897	0.19704	0.008159	0.009331	0.11435	0.006041	0.006233	0.020527	0.01397	0.009013	0.901851	-0.316481	0.261207	0.407834	0.124581	0.360335	62.8578	61.9144	64.9309	5.80894	5.93528	5.6826	23986344	59592571
ENSG00000140465	CYP1A1	GWAS	2	15	2685	1490.25	0.032775	0.038752	0.01124	0.683543	0.266465	3369	0.49734	0.004137	0.008014	0.573973	0.005663	0.005615	0.5	0.003561	0.016151	0.038298	0.026113	0.02181	0.941013	-0.141864	1.14672	1.63237	0.654104	0.223228	73.0073	75.6508	76.3313	3.04326	3.01452	3.07199	27536945	56041970
ENSG00000140474	ULK3	Other	0	15	2733	639	0.067325	0.068858	0.034429	0.650391	0.246322	4286	0.596549	0.038246	0.009099	0.164711	0.002911	0.004431	0.054878	0.002425	0.016551	0.040001	0.013235	0.005356	0.654066	0.791935	1.14672	1.63237	0.654104	0.223228	75.7673	73.8135	77.0439	6.03336	6.10977	5.95695	27419892	56159023
ENSG00000140522	RLBP1	Mendelian	1	15	1752	988.5	0.053653	0.04957	0.018209	0.667982	0.264239	10038	0.481485	0.02323	0.010759	0.257304	0.004896	0.012211	0.15812	0.008741	0.01056	0.0472	0.016025	0.013677	1.52442	-0.243784	1.71493	2.97791	0.45436	0.449213	66.1029	71.437	72.7829	3.2227	3.1851	3.2603	12778901	70800014	0	1
ENSG00000140682	TGFB1I1	Other	0	16	1841	1346	0.114068	0.073799	0.041109	0.628777	0.256315	3956	0.580637	0.081901	0.006067	0.049383	0.002203	0.003539	0.021605	0.001927	0.00353	0.004312	0.005029	0.002806	0.783524	1.162	0.061263	0.122525	0	0.567028	50.4625	62.3966	66.1018	7.31545	6.74594	7.88495	31393883	4649419
ENSG00000140688	C16orf58	Other	0	16	2760	1401	0.068116	0.057816	0.036403	0.65596	0.249822	16080	0.496343	0.026531	0.011381	0.215648	0.005813	0.008368	0.10514	0.005731	0.01225	0.060391	0.016281	0.009838	0.987679	-0.044029	0.061263	0.122525	0	0.567028	50.4332	62.0787	65.2992	6.43072	6.39925	6.4622	31417761	4625541
ENSG00000140830	TXNL4B	Other	0	16	2514	444	0.037391	0.006757	0.002252	0.723874	0.267117	6231	0.415826	0.024988	0.010753	0.186255	0.006255	0.011373	0.064103	0.010021	0.008886	0.022134	0.005786	0.007687	1.42064	-0.555329	0.477355	0.704903	0.237102	0.39731	57.423	59.8156	62.4361	7.50683	7.42746	7.58621	18146617	34637335
ENSG00000140854	KATNB1	Other	0	16	4321	1677	0.081925	0.071954	0.037368	0.64361	0.247068	17036	0.549412	0.039227	0.012738	0.197524	0.005193	0.010301	0.099407	0.006663	0.010595	0.020763	0.017555	0.011441	1.08628	0.438819	1.8579	3.70071	0.015079	0.209755	57.9751	71.6907	72.66	5.89837	5.99255	5.80419	32489342	20294610
ENSG00000140876	NUDT7	Other	0	16	1090	711	0.045872	0.032349	0.009845	0.685513	0.272293	18581	0.427055	0.023591	0.016899	0.330787	0.009315	0.014262	0.165909	0.010598	0.012364	0.039332	0.017086	0.012632	1.13359	-0.680409	2.37403	2.45846	2.28348	0.847441	54.2301	27.7556	27.6649				12503472	40280480
ENSG00000140932	CMTM2	Other	0	16	1060	661.5	0.060377	0.044596	0.026455	0.674376	0.254573	7746	0.456922	0.021378	0.013555	0.307983	0.007124	0.008628	0.138554	0.00579	0.003826	0.004577	0.018539	0.010084	0.854982	-0.298848	0.476604	0.933209	0	0.144685	67.2915	73.9288	73.8944	4.62925	4.27815	4.98036	23651990	29131962
ENSG00000140955	ADAD2	Other	0	16	2283	1869	0.106001	0.067951	0.039593	0.635848	0.256608	3726	0.537907	0.044314	0.021471	0.272539	0.009829	0.009877	0.084337	0.006425			0.024769	0.009816	0.617906	0.744506	4.20224	4.86424	3.53449	0.517421	58.9899	64.8248	65.7906	4.96197	5.24827	4.67568	6041995	46741957
ENSG00000140988	RPS2	Other	0	16	942	876	0.110403	0.078767	0.033105	0.627397	0.260731	1819	0.566338	0.097588	0.026938	0.157736	0.012793	0.016447	0.078652	0.009721	0.018071	0.034674	0.020451	0.012294	0.820103	0.89021	2.90212	0.361073	5.44769	0.245276	76.6105	74.48	77.4126	12.5427	12.5826	12.5027	1953445	34089857
ENSG00000140990	NDUFB10	Other	0	16	695	513	0.123741	0.066277	0.031189	0.683821	0.218713	1763	0.5865	0.062394	0.014748	0.154545	0.005445	0.013046	0.063636	0.009679	0.019502	0.035239	0.013966	0.010837	1.1882	0.887027	2.90212	0.361073	5.44769	0.245276	76.5338	74.5287	77.341	8.97819	8.98762	8.96876	1950748	34092554
ENSG00000140993	TIGD7	Other	0	16	3612	1644	0.03876	0.018856	0.005474	0.720316	0.255353	3190	0.454716	0.050593	0.014734	0.105333	0.009906	0.009681	0.067901	0.006579	0.024304	0.041343	0.009121	0.006019	0.882609	-0.36124	1.54876	0.399008	2.69482	0.218405	61.2441	62.508	63.1964	6.76035	6.89378	6.62691	3292239	32751063
ENSG00000141028	CDRT15	Other	0	17	779	462	0.056483	0.041126	0.02381	0.668615	0.26645	410	0.564477	0.038929	0.080488	0.814482	0.050756	0.014599	0.1875	0.007595	0.028905	0.058951	0.067432	0.012789	0.243621	-0.108479	3.42192	5.07161	1.77393	0.745472	52.4136	41.4983	42.6669	4.05819	4.10903	4.00735	14080309	8156824
ENSG00000141086	CTRL	Other	0	16	1168	789	0.061644	0.048162	0.027883	0.666413	0.257541	1123	0.618327	0.02669	0.006233	0.166815	0.00183	0.005338	0.066667	0.003656	0.003616	0.003476	0.009254	0.005647	1.15028	0.527368	0	0	0	0.16811	77.5955	74.3744	76.9262	5.87773	6.03695	5.71852	22305134	30478818
ENSG00000141219	C17orf80	Other	0	17	3635	1770	0.032462	0.017797	0.007062	0.714463	0.260678	12617	0.438294	0.03312	0.014901	0.224945	0.007705	0.010961	0.107143	0.007667	0.004781	0.010176	0.009509	0.007384	0.988086	-0.570474	2.97834	4.34465	1.61239	0.371358	65.1785	67.9201	70.9281	6.05788	6.22385	5.89191	10026214	46511395
ENSG00000141371	C17orf64	Other	0	17	949	582	0.05058	0.040378	0.019759	0.68677	0.253093	7956	0.478463	0.027125	0.011061	0.245586	0.004522	0.009921	0.125	0.006712	0.007509	0.023335	0.013022	0.009657	1.20475	-0.214295	0.559893	0.718439	0.406564	0.284777	71.1574	71.9648	73.7101	4.80303	5.15529	4.45078	22915635	33621974
ENSG00000141378	PTRH2	Other	0	17	2119	535	0.03681	0.016822	0.005607	0.716262	0.261308	8044	0.424783	0.027757	0.008578	0.134361	0.004987	0.009418	0.089286	0.007137	0.007548	0.021573	0.005832	0.006614	1.47468	-0.560641	0.559893	0.718439	0.406564	0.284777	72.1484	72.4002	73.8935	8.63443	8.53624	8.73262	23640198	32897411
ENSG00000141428	C18orf21	Other	0	18	1118	525	0.059034	0.020952	0.011429	0.704762	0.262857	5519	0.406069	0.026012	0.007791	0.125385	0.004651	0.011019	0.131944	0.007789	0.004754	0.008869	0.005905	0.008254	1.89959	-0.742647	0.469985	0.566747	0.380135	0.50502	71.5956	66.5873	63.8997	6.14157	6.193	6.09014	31809912	15727015
[truncated: 16,297 more rows]
